# Supplementary material for: The mediating role of psychological resilience in the relationship between frailty and self-efficacy among dialysis patients
Source: Front Psychiatry. 2026 Jan 12;16:1542031. doi: 10.3389/fpsyt.2025.1542031 (PMC12833567; doi:10.3389/fpsyt.2025.1542031)
Supplement: Supplementary file 2 [file DataSheet2.xlsx]

## Sheet: 终2
num	sex	age.q2	BMI.q4	marry	educationlevel	monthlyhouseholdincome	residentialsituation	smokingstatus	drinkingstatus	employment	falls	dialysisduration	dialysisfrequency	vascularaccess	hypertension	diabetes	heartdisease	exercise	frailty	frailty.q3	Selfefficacy	Selfefficacy.q3	Symptommanagement	Commondiseasemanagement	psychological resilience
1	1	1	1	2	2	2	2	2	2	2	1	4	3	1	1	0	0	2	4	3	7.16667	3	6.75	8	10
2	2	2	2	2	2	3	2	3	3	2	1	3	3	2	1	0	0	2	2	2	7.16667	3	7	7.5	21
3	2	1	2	2	1	2	2	3	3	2	2	3	3	1	1	0	0	1	2	2	4.5	1	4.75	4	21
4	1	1	2	2	3	2	2	2	2	2	1	4	3	1	1	0	0	5	0	1	7	3	7.5	6	26
5	1	1	2	2	2	5	1	3	2	2	2	1	1	1	1	0	0	1	2	2	9.16667	3	9.5	8.5	37
6	1	1	2	1	1	1	2	1	2	2	1	4	3	1	1	0	0	5	2	2	6	2	6	6	32
7	2	1	4	2	1	5	2	3	3	2	1	4	3	1	0	0	0	4	3	3	7.16667	3	6.25	9	22
8	1	1	2	2	1	2	2	2	2	2	1	2	3	1	1	0	0	1	1	2	6	2	6	6	20
9	2	2	2	2	1	2	2	3	3	2	1	2	3	2	1	0	1	1	3	3	6	2	5.5	7	20
10	2	1	2	1	2	3	1	3	3	2	1	1	1	1	1	1	0	1	2	2	6.16667	2	6	6.5	17
11	1	2	2	2	1	3	2	2	2	2	1	2	1	1	0	0	0	1	2	2	5	2	5	5	31
12	2	1	2	2	1	5	2	3	3	2	1	3	3	1	1	0	0	5	5	3	1	1	1	1	21
13	2	1	1	2	2	2	2	3	3	2	2	4	3	1	0	0	0	1	2	2	8.5	3	8.5	8.5	19
14	1	1	2	1	2	2	1	3	3	2	1	2	3	1	0	1	0	2	2	2	2	1	2	2	20
15	2	2	1	2	1	2	2	3	3	2	1	2	3	1	1	0	1	1	3	3	7.66667	3	8.5	6	21
16	2	2	2	2	2	3	2	3	3	2	1	4	1	1	1	1	0	2	3	3	2	1	2	2	20
17	1	1	2	2	2	4	2	3	3	2	1	2	3	1	1	1	0	2	2	2	2	1	2	2	10
18	1	1	2	2	1	4	2	3	2	2	1	5	3	1	1	0	0	5	0	1	8.16667	3	8	8.5	30
19	1	1	1	1	1	1	2	3	3	2	2	5	3	1	1	0	0	4	2	2	5.5	2	5.25	6	22
20	1	1	2	2	2	5	2	2	2	2	1	5	2	1	1	0	0	1	5	3	4.83333	1	4.75	5	30
21	1	1	2	2	2	3	2	3	3	2	1	2	3	1	1	1	0	4	0	1	8	3	8	8	20
22	2	2	2	4	2	2	1	3	3	2	1	5	2	2	1	1	0	1	4	3	0	1	0	0	15
23	2	1	2	2	1	2	2	3	3	1	1	4	3	1	1	0	0	1	4	3	6	2	6.25	5.5	18
24	1	1	2	2	1	2	2	2	2	2	1	2	1	1	1	0	0	1	4	3	4.83333	1	4.5	5.5	17
25	1	1	2	2	1	3	2	3	3	2	1	4	3	1	1	1	0	2	3	3	2	1	2	2	10
26	1	1	2	2	1	5	2	1	2	2	1	4	2	1	0	0	1	1	3	3	1	1	1	1	30
27	1	2	3	2	2	3	2	3	3	2	1	1	1	1	1	1	0	2	2	2	6.33333	2	6.25	6.5	20
28	2	2	2	2	2	3	2	3	3	2	1	4	3	1	1	1	0	2	2	2	6	2	6	6	30
29	2	2	1	2	1	5	2	3	3	2	1	5	3	1	0	0	0	1	5	3	2.66667	1	2	4	7
30	2	2	2	4	1	4	2	3	3	2	2	2	3	1	1	0	1	5	1	2	6.66667	2	5	10	32
31	1	1	2	2	1	3	2	3	3	2	1	4	3	1	1	0	0	3	0	1	8.16667	3	8	8.5	30
32	1	1	1	2	1	2	2	2	2	2	2	4	1	1	1	0	0	1	3	3	5.33333	2	5.25	5.5	17
33	2	2	2	2	1	5	2	3	3	2	1	2	1	1	1	0	0	1	3	3	3.66667	1	3.5	4	30
34	2	2	2	2	1	2	2	3	3	2	2	4	1	2	1	0	0	1	5	3	5.66667	2	5.5	6	27
35	1	1	2	2	2	1	2	2	2	2	1	3	3	1	0	1	0	1	2	2	6.66667	2	10	0	30
36	1	1	2	2	2	1	2	1	3	2	1	2	2	1	1	1	0	2	3	3	10	3	10	10	30
37	1	1	2	2	3	2	2	2	2	2	1	2	3	1	1	0	0	2	4	3	5.66667	2	5.5	6	30
38	1	1	3	1	2	5	2	1	3	2	1	5	3	1	1	0	1	1	2	2	1	1	1	1	7
39	2	1	2	1	3	1	2	3	3	2	1	1	2	2	1	1	0	2	2	2	3.66667	1	2.5	6	12
40	2	1	2	3	2	2	2	3	3	2	1	4	3	1	1	0	0	3	0	1	6	2	6	6	20
41	1	2	2	2	1	3	2	2	2	2	1	3	1	1	1	1	0	1	4	3	4.5	1	4.5	4.5	22
42	2	1	1	2	2	3	2	3	3	2	1	4	3	1	1	0	0	3	0	1	6.16667	2	6.25	6	30
43	1	1	4	2	2	5	2	3	3	2	2	1	1	3	1	1	0	1	2	2	5.16667	2	6.25	3	33
44	2	1	2	2	2	3	2	3	3	2	1	4	3	1	1	0	0	3	0	1	8	3	8	8	30
45	2	1	2	2	1	3	2	3	2	2	1	1	2	2	1	0	0	1	2	2	5.66667	2	6.5	4	17
46	1	1	3	1	2	5	2	2	2	2	1	3	2	1	1	1	1	1	4	3	2.5	1	2.5	2.5	30
47	1	2	2	2	1	5	2	3	2	2	2	3	2	2	1	0	0	5	3	3	9.66667	3	10	9	24
48	2	2	2	2	1	2	2	3	3	2	1	2	3	1	1	1	0	1	3	3	5	2	5	5	24
49	1	1	2	2	1	3	2	3	2	2	1	4	3	1	1	0	0	5	1	2	5.66667	2	5.75	5.5	23
50	2	1	1	2	1	5	1	3	3	2	1	4	1	1	0	0	0	1	0	1	4.83333	1	5.25	4	26
51	2	1	2	2	2	2	2	3	3	2	1	5	3	1	0	0	0	1	5	3	8.83333	3	9	8.5	40
52	1	2	2	2	2	3	2	3	3	2	1	3	3	1	1	1	0	5	0	1	9.33333	3	9	10	24
53	2	2	1	2	1	5	2	3	3	2	1	3	3	1	1	1	0	1	4	3	0	1	0	0	10
54	2	1	3	2	1	5	1	3	3	2	1	4	1	1	1	0	0	1	0	1	10	3	10	10	20
55	1	1	3	2	1	3	2	2	2	2	2	1	2	3	1	0	0	1	5	3	10	3	10	10	20
56	1	2	2	2	2	2	2	2	3	2	1	2	3	1	1	1	0	5	1	2	9.5	3	9.25	10	20
57	1	1	3	3	1	5	2	3	3	2	1	2	2	1	0	1	0	2	2	2	6.66667	2	6.5	7	18
58	2	1	2	2	3	4	2	3	3	1	1	3	2	1	1	0	1	5	2	2	5.33333	2	4	8	22
59	1	1	2	1	1	5	1	2	3	2	2	1	3	2	1	0	0	2	4	3	10	3	10	10	20
60	1	2	3	2	2	4	2	2	3	2	1	2	3	1	1	0	0	1	1	2	9.66667	3	10	9	30
61	1	2	1	2	2	2	2	3	1	2	1	3	1	1	1	0	0	1	5	3	8.33333	3	8	9	25
62	1	1	4	2	3	4	2	2	2	1	1	1	2	1	1	0	0	5	1	2	10	3	10	10	40
63	2	1	2	2	3	4	2	3	3	1	1	3	3	1	1	0	0	4	0	1	2.83333	1	2.75	3	30
64	2	1	2	1	1	1	1	3	3	2	1	5	1	1	0	0	0	1	1	2	5.83333	2	6	5.5	30
65	2	1	2	2	3	2	2	3	3	2	1	3	2	1	1	0	0	1	1	2	10	3	10	10	39
66	2	1	2	2	3	5	2	3	3	2	1	1	3	1	0	0	0	1	1	2	7	3	7.25	6.5	22
67	1	1	2	2	2	2	2	3	3	2	1	2	2	1	0	0	0	5	0	1	5.16667	2	4.5	6.5	22
68	1	1	2	3	2	5	1	3	2	2	1	2	3	1	1	0	0	1	0	1	2.83333	1	3	2.5	26
69	2	2	1	2	1	1	2	3	3	2	1	3	1	1	1	0	1	1	3	3	10	3	10	10	40
70	2	2	2	4	1	1	2	3	2	2	2	3	3	1	1	0	1	1	5	3	1.33333	1	1	2	16
71	2	1	3	2	1	1	2	3	2	2	1	4	3	1	1	1	1	5	3	3	2	1	2	2	20
72	1	2	1	2	1	5	4	2	2	2	2	1	1	3	0	0	0	1	3	3	10	3	10	10	38
73	1	1	4	2	1	3	1	1	3	2	1	1	1	3	0	0	0	2	1	2	5.16667	2	5	5.5	21
74	2	1	4	2	1	5	4	3	3	2	1	3	1	2	1	1	1	1	4	3	3	1	3.25	2.5	14
75	1	2	2	4	1	5	2	2	2	2	1	1	1	2	1	1	1	1	3	3	3	1	4	1	25
76	2	2	2	2	1	1	2	3	3	2	1	4	1	3	1	0	0	2	0	1	10	3	10	10	40
77	1	1	2	2	3	4	2	3	2	1	2	1	1	3	1	0	0	2	2	2	7.66667	3	6.5	10	37
78	2	2	2	2	1	3	2	3	3	2	1	3	2	1	1	1	0	5	2	2	8.66667	3	8.5	9	15
79	1	1	1	2	2	2	2	2	2	1	2	3	2	1	1	0	1	2	2	2	6	2	6	6	16
80	2	1	2	2	3	4	2	3	2	1	1	4	3	1	1	0	0	5	0	1	8.33333	3	8	9	39
81	1	2	3	2	2	3	2	2	2	2	1	1	2	1	1	0	1	1	2	2	6.16667	2	6.25	6	15
82	1	2	2	2	1	2	2	2	1	2	1	4	3	1	1	0	0	1	3	3	7	3	7.25	6.5	23
83	2	1	3	2	1	1	2	3	3	2	1	3	3	1	1	0	0	5	2	2	8.66667	3	9	8	23
84	2	1	1	1	3	5	2	3	3	2	1	4	2	1	0	1	0	5	4	3	9.16667	3	9.5	8.5	26
85	2	2	1	4	1	4	3	3	3	2	2	2	2	3	0	1	1	1	5	3	3.16667	1	2.5	4.5	12
86	2	1	1	2	3	2	2	3	3	2	1	2	2	1	1	0	0	1	0	1	1.5	1	1.25	2	20
87	1	1	1	3	2	5	2	3	3	2	1	2	2	1	1	0	0	1	0	1	2	1	2	2	20
88	2	2	3	2	1	2	2	3	3	2	1	2	2	1	1	1	0	1	2	2	1.66667	1	2	1	20
89	2	1	4	2	1	5	2	2	3	2	1	2	2	1	1	0	0	1	2	2	5.33333	2	5.25	5.5	20
90	2	2	2	2	1	4	2	3	3	2	1	2	3	3	1	0	0	1	2	2	5	2	5	5	20
91	2	2	2	2	2	5	2	3	3	2	1	3	3	1	1	0	0	5	0	1	8.33333	3	8.25	8.5	30
92	2	2	2	2	1	1	2	3	3	2	1	3	2	1	0	0	0	5	0	1	6.33333	2	7.5	4	30
93	1	1	3	2	1	1	2	1	3	2	1	2	2	1	1	0	0	5	3	3	7.66667	3	7.5	8	32
94	1	1	2	2	1	5	2	2	3	2	1	3	3	1	1	0	1	1	3	3	5.66667	2	5.75	5.5	34
95	1	2	3	2	2	4	2	3	3	2	1	2	3	1	1	1	1	5	2	2	7.16667	3	7.25	7	25
96	2	2	3	2	2	5	2	3	2	2	2	4	3	1	1	0	0	4	2	2	6.5	2	6.5	6.5	40
97	1	1	1	1	2	3	2	3	3	2	1	2	2	1	1	0	0	1	1	2	6.33333	2	6	7	21
98	1	1	3	2	2	3	2	2	2	1	1	2	3	2	0	0	0	5	0	1	6.83333	2	6.75	7	28
99	2	1	3	2	1	5	2	3	3	2	1	5	3	1	1	0	0	5	1	2	7	3	7	7	30
100	2	1	1	2	2	2	2	3	3	2	1	3	2	1	1	0	1	5	1	2	4	1	3.25	5.5	15
101	1	1	1	3	3	2	2	1	2	2	1	5	2	1	1	0	0	1	1	2	1	1	1	1	24
102	2	2	2	2	1	2	2	3	3	2	1	3	1	3	0	0	0	1	5	3	4.5	1	4.5	4.5	10
103	2	2	2	2	1	4	2	3	3	2	1	2	2	1	0	0	1	1	5	3	10	3	10	10	10
104	1	2	2	2	1	3	2	2	2	2	1	1	2	1	1	1	0	1	0	1	7.83333	3	8	7.5	19
105	1	2	2	2	1	2	2	3	3	2	1	2	1	1	0	0	1	1	0	1	7.5	3	6.75	9	20
106	2	2	1	2	1	2	2	3	3	2	1	1	2	1	1	0	0	1	1	2	8.83333	3	9	8.5	34
107	2	2	2	4	1	4	2	3	3	2	1	2	2	3	1	0	0	1	5	3	3.16667	1	3.25	3	10
108	1	1	2	2	2	2	2	3	3	2	1	2	3	1	1	0	0	2	0	1	6.66667	2	6.75	6.5	22
109	1	1	2	2	2	2	2	2	2	2	1	1	3	1	1	0	0	3	0	1	8.16667	3	8	8.5	30
110	1	1	3	2	2	4	2	2	2	2	2	2	2	3	1	1	1	1	5	3	3.5	1	3.5	3.5	5
111	2	2	2	2	1	4	2	3	3	2	2	3	2	2	0	1	1	1	5	3	2.66667	1	2.5	3	10
112	2	2	4	4	1	4	2	3	3	2	1	2	2	3	0	1	0	1	5	3	2.83333	1	3	2.5	3
113	2	1	1	2	2	3	2	3	3	2	1	2	2	1	1	0	0	5	0	1	8.33333	3	8.25	8.5	29
114	1	1	3	2	2	3	2	2	2	1	1	2	2	2	1	1	0	4	0	1	5.66667	2	5.5	6	0
115	1	2	1	2	2	2	2	3	2	2	1	4	3	1	1	0	1	5	3	3	7.66667	3	7.5	8	23
116	2	1	2	2	1	5	1	3	2	2	2	4	3	1	1	0	0	1	4	3	5	2	5.25	4.5	20
117	1	2	2	2	1	4	2	3	3	2	2	1	2	1	0	0	0	1	1	2	7.5	3	7.75	7	10
118	2	2	2	4	1	1	1	3	3	2	1	4	3	1	1	0	1	1	3	3	4.5	1	4.25	5	17
119	1	1	3	1	1	4	2	3	3	2	1	3	2	1	1	0	1	1	0	1	7.83333	3	8	7.5	0
120	1	1	2	2	1	4	2	1	1	2	1	4	3	1	1	1	1	1	0	1	8	3	8	8	20
121	1	1	2	2	1	5	2	1	2	2	1	3	3	1	1	0	0	4	3	3	0	1	0	0	18
122	2	1	1	2	3	4	2	3	2	2	1	2	1	1	1	0	0	5	0	1	8.16667	3	7.5	9.5	32
123	2	2	2	4	1	2	1	3	3	2	1	3	2	1	1	0	1	1	4	3	2.16667	1	2.25	2	16
124	2	2	3	3	1	5	2	3	2	2	2	1	2	1	1	1	1	2	4	3	2.66667	1	3	2	20
125	2	2	2	2	1	3	2	3	3	2	2	2	3	3	1	0	0	1	0	1	4.83333	1	4.75	5	20
126	1	2	3	2	2	4	2	3	3	2	1	3	2	1	1	0	0	1	0	1	5.16667	2	5.25	5	24
127	1	1	2	2	1	3	2	3	2	1	1	1	2	1	1	0	0	1	0	1	6	2	6	6	29
128	1	2	3	2	1	2	2	2	2	2	1	2	2	1	1	0	1	5	0	1	6.66667	2	7.5	5	30
129	2	2	2	2	2	4	2	3	3	2	1	1	3	1	1	0	0	1	0	1	9.33333	3	9.5	9	30
130	2	2	1	4	2	4	1	3	3	2	1	4	2	1	1	0	1	1	0	1	10	3	10	10	20
131	2	2	1	2	1	4	2	3	3	2	1	3	2	1	0	1	0	1	5	3	2.83333	1	3	2.5	13
132	2	1	2	2	1	4	2	3	3	2	1	3	2	1	0	0	1	2	0	1	6.5	2	6.25	7	20
133	2	2	3	2	1	3	2	3	2	2	2	4	2	1	1	0	0	1	5	3	5.16667	2	5.25	5	30
134	2	1	3	4	1	4	2	3	3	2	1	1	2	3	1	0	1	2	3	3	6.33333	2	7	5	20
135	1	2	3	2	1	4	2	3	3	2	1	3	2	1	0	0	0	2	0	1	6	2	6	6	20
136	2	1	2	2	1	5	2	3	3	2	2	5	3	1	1	0	1	1	4	3	6.33333	2	6.5	6	20
137	1	2	3	2	1	4	2	1	2	2	1	3	2	1	0	1	1	1	3	3	3.16667	1	3.25	3	25
138	1	2	2	2	2	4	2	2	2	1	1	1	1	1	1	0	0	2	0	1	9.16667	3	9.25	9	30
139	1	2	2	2	1	2	2	2	2	2	1	4	2	1	1	1	1	4	1	2	3.33333	1	3.5	3	37
140	2	2	2	2	1	3	2	3	3	2	2	4	2	1	1	1	0	3	3	3	6.33333	2	6.75	5.5	20
141	2	2	4	2	1	4	2	3	3	2	1	1	2	3	1	1	0	1	4	3	2.83333	1	2.25	4	29
142	1	1	3	1	1	2	1	1	2	2	1	1	2	1	1	0	0	5	1	2	10	3	10	10	26
143	1	1	2	3	3	3	2	2	2	2	1	4	2	1	1	1	0	5	3	3	4.83333	1	4	6.5	35
144	2	2	2	2	1	2	2	3	3	2	2	2	2	1	1	0	0	5	1	2	5.5	2	4	8.5	2
145	1	2	2	2	1	2	2	1	1	2	1	1	2	1	1	0	0	1	4	3	4.33333	1	4.5	4	31
146	2	1	3	2	2	2	2	3	3	2	1	2	3	1	1	0	1	4	4	3	8	3	8	8	27
147	1	1	1	1	3	2	2	3	3	2	1	3	2	1	1	0	0	1	0	1	5	2	5	5	20
148	1	1	2	2	1	5	2	3	3	2	1	4	3	1	1	0	0	1	2	2	7.5	3	7.5	7.5	36
149	1	2	1	2	1	2	2	3	2	2	1	2	2	1	1	0	0	1	0	1	4.16667	1	4.25	4	20
150	1	1	4	3	3	2	2	3	2	2	1	3	2	1	1	0	0	5	0	1	3.16667	1	2.5	4.5	23
151	1	1	4	3	1	2	2	3	3	2	1	2	2	1	0	1	0	1	0	1	4.16667	1	4	4.5	20
152	2	1	3	1	2	2	1	3	3	2	1	3	2	1	1	1	1	1	3	3	8.33333	3	8.25	8.5	19
153	1	2	2	2	1	3	2	3	3	2	1	2	2	1	1	0	0	1	0	1	4	1	4	4	20
154	2	2	1	2	1	2	2	3	3	2	2	3	1	3	1	0	1	1	2	2	7.5	3	7.75	7	30
155	2	2	2	2	2	3	2	3	3	2	1	2	1	1	1	1	0	1	0	1	3.66667	1	3.5	4	20
156	1	1	2	2	1	2	2	3	3	2	1	3	2	2	0	1	0	2	0	1	3.66667	1	2.75	5.5	20
157	1	2	2	2	1	3	2	2	2	2	1	1	2	1	0	0	0	1	4	3	7.83333	3	8	7.5	24
158	1	1	2	2	1	3	2	3	3	2	1	4	3	1	0	0	0	5	0	1	9.16667	3	8.75	10	28
159	2	1	3	2	1	2	2	3	3	2	1	2	1	3	1	1	0	2	0	1	3.33333	1	3.25	3.5	30
160	1	2	2	2	2	3	2	2	2	2	1	3	2	3	0	0	1	1	3	3	7.83333	3	8.25	7	29
161	2	1	2	2	2	2	2	3	3	1	1	2	2	2	1	1	0	2	0	1	3.5	1	3.75	3	21
162	2	2	2	2	1	3	2	3	3	2	2	2	2	1	1	0	0	1	1	2	8.33333	3	8.25	8.5	23
163	2	1	2	2	1	2	2	3	3	2	1	4	3	2	1	0	0	5	0	1	3.66667	1	3.75	3.5	20
164	2	2	3	2	3	4	2	3	3	2	2	3	2	3	1	1	0	1	3	3	2.66667	1	1.5	5	15
165	2	2	4	2	1	2	2	3	3	2	1	2	1	2	1	0	0	2	0	1	3.5	1	3.5	3.5	20
166	1	2	2	2	2	3	2	3	3	2	1	2	2	1	1	1	0	1	5	3	8.16667	3	8	8.5	20
167	2	2	2	2	1	3	2	3	3	2	1	4	3	3	1	0	1	5	2	2	7.83333	3	7.75	8	21
168	1	2	4	2	1	2	2	3	3	2	1	2	2	2	1	1	0	1	0	1	3.5	1	3.75	3	30
169	1	2	3	2	1	2	2	3	3	2	1	2	2	2	1	1	0	2	0	1	2.33333	1	2.25	2.5	30
170	2	2	1	2	1	4	2	3	3	2	1	4	3	1	1	0	0	5	1	2	5.16667	2	5.5	4.5	20
171	2	1	2	2	1	3	2	3	3	2	1	3	3	1	1	0	0	2	0	1	8.16667	3	8.25	8	26
172	2	2	2	1	1	2	2	3	3	2	1	2	2	1	1	1	0	1	0	1	3	1	3	3	23
173	1	2	3	2	1	2	2	2	2	2	1	2	2	1	1	0	0	1	5	3	8.66667	3	8.5	9	30
174	2	2	3	2	1	2	2	3	3	2	1	3	2	1	1	1	0	1	2	2	5.66667	2	5.5	6	13
175	1	1	2	2	1	2	2	3	3	2	1	2	2	2	1	1	0	2	0	1	2.83333	1	2.75	3	25
176	2	2	4	2	1	3	2	3	3	2	1	2	2	3	1	1	1	1	1	2	7.66667	3	8	7	23
177	1	1	4	1	1	3	2	2	2	2	1	3	2	1	1	0	0	4	2	2	5.33333	2	5	6	29
178	1	1	2	2	2	4	2	3	2	1	1	4	2	1	1	0	0	5	0	1	7.83333	3	8.5	6.5	25
179	2	2	4	2	3	4	2	3	3	2	1	1	2	1	1	0	0	1	3	3	3.5	1	3.25	4	40
180	2	2	3	2	1	2	2	3	3	2	1	2	2	1	1	1	0	3	0	1	2.83333	1	2.75	3	23
181	2	2	2	2	2	2	2	3	3	2	1	4	3	1	1	1	0	5	3	3	8.16667	3	8	8.5	26
182	1	1	2	2	2	4	2	2	3	2	1	2	2	1	1	1	0	1	3	3	6.66667	2	6.75	6.5	28
183	1	2	2	2	1	4	2	2	2	2	1	3	2	1	1	1	0	5	0	1	7.16667	3	6.75	8	20
184	2	1	1	2	2	2	2	3	3	2	1	1	2	1	1	1	0	2	2	2	5.66667	2	6	5	17
185	1	2	3	2	2	4	2	3	1	2	1	2	2	1	0	1	0	1	5	3	3.33333	1	2.5	5	20
186	1	1	1	2	2	4	2	3	3	1	1	4	1	1	1	0	0	5	0	1	8.5	3	8.5	8.5	21
187	1	2	3	2	2	3	2	3	2	2	2	1	2	3	1	1	1	1	5	3	6.33333	2	6	7	23
188	1	1	3	2	3	4	2	3	3	1	1	2	2	1	1	0	0	5	1	2	8	3	8	8	30
189	1	2	3	2	2	4	2	3	3	2	2	4	2	1	1	1	0	1	3	3	4.5	1	4.5	4.5	27
190	1	2	4	2	2	2	2	3	3	2	1	2	2	1	1	0	1	1	2	2	5.33333	2	5.5	5	15
191	1	2	3	2	1	3	2	1	1	2	2	4	2	1	1	1	1	1	4	3	8.16667	3	7.75	9	23
192	1	2	2	2	2	2	2	3	3	1	1	2	2	1	1	0	1	2	1	2	8.66667	3	8.5	9	25
193	2	1	2	2	1	1	1	3	3	2	1	4	3	1	1	0	0	2	0	1	4.33333	1	4.5	4	21
194	2	2	2	2	2	4	2	3	3	2	1	5	3	1	1	0	0	5	0	1	6.5	2	6.5	6.5	20
195	2	1	3	2	2	4	2	3	3	2	2	1	2	1	1	0	0	5	0	1	8	3	8.5	7	21
196	2	2	3	2	2	4	2	3	3	2	1	2	2	1	1	1	0	2	3	3	2.5	1	2.25	3	29
197	2	1	2	2	1	3	2	3	3	2	1	2	2	1	1	0	1	1	2	2	7.5	3	8	6.5	25
198	1	2	3	2	2	3	2	2	2	2	1	1	3	1	1	1	0	1	4	3	5.83333	2	5.75	6	13
199	2	2	2	2	1	2	3	3	3	2	1	2	2	3	1	0	1	1	5	3	7.66667	3	7.75	7.5	16
200	1	1	2	2	3	4	2	2	2	1	1	5	2	1	1	0	0	2	0	1	8	3	8	8	35
201	1	1	2	2	2	3	3	2	1	2	1	4	2	1	1	0	1	5	1	2	6.16667	2	7.25	4	23
202	2	2	2	2	1	4	2	3	3	2	1	4	3	1	1	1	0	1	4	3	6	2	6	6	25
203	2	2	3	2	1	3	2	3	3	2	1	3	3	1	0	0	0	1	5	3	8	3	8	8	16
204	1	1	2	1	3	2	2	3	3	2	1	2	2	1	1	0	1	1	3	3	6.16667	2	6.5	5.5	11
205	2	2	2	2	2	4	2	3	3	2	1	4	2	3	1	1	0	1	3	3	5.16667	2	5	5.5	31
206	1	1	2	2	3	4	2	3	1	1	1	2	3	1	1	1	1	1	1	2	7.33333	3	7	8	36
207	2	1	2	2	2	4	2	3	3	2	1	4	3	1	1	0	0	5	0	1	8.5	3	8.5	8.5	20
208	2	2	2	2	1	2	2	3	3	2	1	2	1	1	1	0	0	1	5	3	8.66667	3	8.75	8.5	22
209	1	2	3	2	2	2	2	2	2	2	1	2	2	1	1	1	0	1	3	3	5.83333	2	5.75	6	20
210	2	1	3	1	1	1	2	3	3	2	1	4	3	1	1	0	0	5	0	1	8.5	3	9	7.5	25
211	1	2	2	2	1	2	2	2	2	2	1	2	2	1	1	0	0	1	5	3	8.66667	3	8.75	8.5	24
212	2	2	1	2	1	1	1	3	3	2	1	2	1	1	1	0	0	5	0	1	8.83333	3	8.75	9	29
213	1	1	3	2	1	4	2	3	3	2	1	3	2	1	1	1	0	2	0	1	7	3	6.75	7.5	30
214	2	2	1	2	1	4	2	3	3	2	1	5	1	1	1	0	0	1	0	1	6.16667	2	6.25	6	29
215	2	1	2	2	2	4	2	3	3	1	1	5	3	1	1	0	1	5	0	1	8.66667	3	8.75	8.5	32
216	2	1	2	2	2	3	2	3	3	2	2	4	2	1	1	1	0	1	2	2	6	2	6	6	19
217	2	1	1	2	2	2	2	3	3	2	1	2	2	1	1	0	0	2	4	3	6.83333	2	6.5	7.5	25
218	1	1	2	2	2	3	2	2	2	2	1	4	2	2	0	1	0	3	0	1	7	3	7	7	20
219	2	1	2	2	1	4	2	3	2	2	2	4	2	1	1	1	0	2	5	3	5.83333	2	5.75	6	30
220	2	1	2	2	2	3	2	2	2	1	1	4	2	1	1	1	0	5	4	3	5	2	5	5	30
221	2	2	2	2	2	4	2	3	3	2	2	2	2	1	1	1	1	5	0	1	8.83333	3	8.75	9	35
222	2	1	1	2	3	2	2	3	3	2	1	2	3	1	1	1	1	1	0	1	6.83333	2	6.75	7	18
223	1	2	3	2	2	3	2	3	3	1	1	2	2	1	1	0	0	3	0	1	8.33333	3	8.5	8	20
224	2	2	2	2	2	2	2	3	3	2	1	3	3	1	1	0	1	4	4	3	7.66667	3	8	7	27
225	1	2	2	2	1	2	2	2	2	2	1	2	3	1	1	1	1	1	3	3	7	3	6.75	7.5	22
226	1	1	2	2	2	2	2	3	3	1	1	2	2	2	1	1	0	2	0	1	3.66667	1	3.5	4	20
227	1	1	1	2	2	3	2	1	1	2	1	1	3	3	1	0	0	2	1	2	4.83333	1	4.75	5	21
228	1	2	2	2	3	3	2	2	2	2	1	1	2	1	1	0	1	1	3	3	6.83333	2	7	6.5	21
229	1	1	3	2	2	3	2	2	2	1	1	1	2	1	0	0	0	4	4	3	3.83333	1	4	3.5	30
230	1	1	3	1	3	3	2	3	2	2	1	1	2	1	1	0	0	2	1	2	5	2	4.75	5.5	26
231	1	2	4	2	2	4	2	2	2	2	1	4	2	1	0	1	0	1	3	3	4.83333	1	4.75	5	28
232	1	1	2	2	1	2	2	1	2	2	1	5	2	1	1	0	0	5	1	2	10	3	10	10	35
233	1	1	2	2	2	3	2	1	1	2	1	4	2	1	1	0	0	1	0	1	3.33333	1	3.5	3	30
234	1	1	2	2	3	2	1	1	2	2	1	4	2	1	1	0	1	1	1	2	2.83333	1	2.75	3	26
235	1	1	3	2	3	4	2	3	2	1	1	3	2	1	1	0	0	5	0	1	1.83333	1	2	1.5	30
236	2	2	2	2	1	1	2	3	3	2	1	2	2	1	1	0	1	5	2	2	5.16667	2	5.75	4	17
237	1	1	2	2	1	3	2	2	2	2	1	4	3	1	1	0	0	2	0	1	5.33333	2	4.75	6.5	30
238	1	2	4	2	1	4	2	2	2	2	1	3	2	1	0	1	1	5	2	2	3.33333	1	3.75	2.5	12
239	1	1	3	2	1	4	2	2	2	2	1	1	2	1	1	1	1	2	0	1	5.33333	2	5.25	5.5	30
240	2	1	4	2	2	4	2	3	3	2	1	4	2	1	1	1	0	2	2	2	8	3	7.75	8.5	29
241	2	1	2	2	2	3	2	3	3	1	2	4	2	1	1	1	0	1	5	3	5.16667	2	5	5.5	24
242	2	2	3	2	1	5	2	3	3	2	2	2	2	1	1	1	0	1	4	3	7.5	3	7.25	8	19
243	2	1	1	3	1	2	2	3	3	2	1	4	3	1	1	0	0	1	1	2	5.16667	2	5.75	4	19
244	2	2	2	2	2	3	2	2	2	2	2	4	2	1	1	1	0	3	5	3	5	2	4.5	6	10
245	2	2	2	2	1	3	2	3	3	2	2	4	2	2	1	0	1	1	5	3	6.5	2	6.25	7	10
246	2	1	2	2	1	5	4	3	3	2	1	4	2	1	0	1	0	3	3	3	3.5	1	3.5	3.5	19
247	1	1	2	1	2	5	4	3	3	2	1	3	2	1	0	0	0	1	0	1	6.16667	2	6	6.5	20
248	2	2	3	2	1	2	2	3	3	2	1	1	2	3	1	0	0	1	5	3	8.83333	3	9	8.5	20
249	1	1	2	2	2	4	2	3	3	1	1	3	2	1	1	0	0	5	1	2	8.33333	3	8.25	8.5	30
250	1	2	3	2	1	3	2	3	3	2	1	3	2	1	1	0	0	1	2	2	5.33333	2	5	6	26
251	1	1	2	2	1	1	2	3	3	2	1	3	3	1	1	0	0	1	5	3	9	3	9	9	20
252	1	1	3	2	1	1	2	1	1	2	1	5	2	1	0	1	0	5	1	2	8.83333	3	8.75	9	36
253	1	1	2	2	2	1	2	1	1	2	1	3	3	1	1	1	0	5	1	2	8.83333	3	8.75	9	36
254	1	2	2	2	1	3	2	3	2	2	1	2	2	1	1	0	1	1	0	1	6.33333	2	6.5	6	27
255	2	1	1	2	2	2	2	3	3	2	1	4	2	1	1	0	0	5	0	1	6.16667	2	6.5	5.5	24
256	2	2	1	2	2	3	2	3	3	2	2	4	2	2	1	1	0	1	5	3	4	1	3.75	4.5	30
257	1	2	2	2	3	3	2	2	2	1	1	4	2	2	1	1	0	5	5	3	5.83333	2	5.75	6	30
258	1	2	2	2	1	3	2	2	2	2	2	3	1	3	1	1	0	1	3	3	9.16667	3	9.25	9	20
259	2	1	2	2	3	4	2	3	2	2	1	2	2	3	1	0	0	5	0	1	8.16667	3	8.25	8	31
260	1	2	2	2	2	4	2	2	2	2	1	3	2	1	1	1	0	1	0	1	5	2	5	5	30
261	1	2	2	2	2	4	2	2	2	2	1	3	2	1	0	0	0	5	0	1	9	3	9	9	30
262	1	1	4	2	1	3	2	2	2	1	1	3	2	2	1	1	0	5	5	3	5.83333	2	6.25	5	30
263	1	2	2	2	2	4	2	2	2	2	1	3	3	1	1	1	0	1	0	1	4.33333	1	4	5	30
264	1	2	2	2	2	3	2	3	3	2	2	4	2	2	1	1	0	5	5	3	5.33333	2	5.5	5	30
265	1	2	3	2	2	2	2	3	3	2	1	2	3	1	1	0	0	4	2	2	8.83333	3	8.75	9	26
266	1	2	2	2	1	3	2	2	2	2	1	3	2	1	1	1	0	1	0	1	5.16667	2	5.5	4.5	30
267	1	2	3	4	2	2	1	3	3	2	2	5	1	1	0	0	0	5	0	1	7.33333	3	7	8	32
268	1	1	3	2	1	4	2	1	3	1	1	2	1	1	0	1	0	2	0	1	6.5	2	6	7.5	24
269	2	1	3	2	1	3	2	3	3	2	1	4	2	3	1	0	0	1	1	2	8.5	3	8.25	9	40
270	2	1	1	2	2	2	2	3	3	2	1	4	2	1	0	0	0	1	0	1	5	2	5.75	3.5	24
271	2	1	2	2	1	2	2	3	3	2	1	4	3	1	1	0	0	1	0	1	6.33333	2	6.75	5.5	18
272	2	2	3	2	2	3	1	3	3	2	1	4	3	1	1	0	0	1	0	1	7.5	3	7.5	7.5	30
273	1	1	4	2	2	3	2	3	3	1	1	4	2	2	1	0	0	5	5	3	5.33333	2	4.75	6.5	30
274	2	2	3	2	1	4	2	3	3	2	1	3	2	2	1	1	1	1	3	3	3.83333	1	4	3.5	30
275	1	1	3	2	3	3	2	2	2	1	1	4	2	2	1	1	0	3	5	3	5.83333	2	5.75	6	30
276	2	1	2	2	2	3	2	3	3	2	1	3	1	1	1	0	1	2	0	1	8.66667	3	8.5	9	40
277	1	1	2	1	1	2	2	3	3	2	1	2	3	1	1	0	0	2	0	1	8.5	3	8.5	8.5	40
278	1	1	2	1	2	5	1	2	2	2	1	2	2	1	1	1	1	5	1	2	3.83333	1	3.25	5	40
279	1	1	3	2	1	2	2	1	3	2	1	1	2	1	1	0	1	2	3	3	1.33333	1	1.5	1	27
280	2	2	2	2	1	4	2	3	3	2	1	2	1	1	1	0	0	1	0	1	7	3	6.75	7.5	28
281	1	1	2	2	1	3	1	1	2	1	1	2	3	1	1	0	0	1	0	1	6.66667	2	6.5	7	16
282	1	2	4	2	1	4	2	2	2	2	1	3	2	1	1	1	0	2	2	2	8.5	3	8.5	8.5	30
283	1	2	2	2	2	2	2	2	2	2	2	2	2	1	1	1	1	1	3	3	6.66667	2	7	6	12
284	1	2	2	2	1	5	2	3	2	2	1	1	2	1	1	0	1	5	2	2	4.33333	1	4.25	4.5	21
285	2	1	2	2	1	2	2	3	3	2	2	5	2	1	1	0	0	1	4	3	7.5	3	7.5	7.5	20
286	1	2	2	2	1	3	2	2	2	2	1	4	2	1	1	0	0	1	0	1	8.5	3	8.5	8.5	20
287	1	2	1	2	1	2	1	3	3	2	2	4	1	1	1	0	1	1	5	3	8	3	8.25	7.5	21
288	2	2	2	2	2	2	2	3	3	2	1	3	1	1	1	1	0	1	3	3	3.33333	1	3.25	3.5	27
289	2	2	2	2	1	2	2	3	3	2	1	4	3	1	1	0	0	1	3	3	5.16667	2	5	5.5	21
290	2	1	1	3	1	1	2	3	3	2	2	3	2	3	1	1	1	1	4	3	3.66667	1	3.75	3.5	9
291	2	2	2	2	1	2	2	3	3	2	1	3	3	1	1	1	0	1	2	2	4.5	1	4.5	4.5	20
292	2	2	3	2	1	2	2	3	3	2	2	2	1	3	1	1	1	1	5	3	4.5	1	4.75	4	20
293	1	2	3	2	2	4	2	3	2	2	1	2	3	3	1	0	1	1	5	3	10	3	10	10	18
294	1	1	3	2	2	4	1	3	2	2	1	3	2	1	1	0	0	5	0	1	10	3	10	10	30
295	1	2	3	4	1	4	2	3	3	2	1	3	2	1	0	0	1	1	4	3	10	3	10	10	10
296	2	1	1	2	1	2	2	3	3	2	1	4	3	1	1	0	0	5	0	1	8.66667	3	8.5	9	30
297	1	2	3	2	1	3	2	3	2	2	1	2	2	1	1	1	0	1	2	2	8.16667	3	9	6.5	20
298	2	1	2	2	1	2	2	3	3	2	1	1	2	1	1	1	0	1	0	1	6.33333	2	6.5	6	30
299	1	2	3	2	1	3	2	2	2	2	1	2	3	1	0	0	1	5	0	1	8	3	7	10	30
300	2	2	2	2	1	1	2	2	2	2	1	4	2	1	1	1	1	1	5	3	9.66667	3	9.5	10	10
301	2	2	1	2	1	3	2	3	3	2	1	2	2	3	1	1	0	1	0	1	7.16667	3	6.5	8.5	30
302	1	1	4	2	2	3	2	2	2	1	1	3	2	2	0	0	0	5	5	3	5.33333	2	5.5	5	30
303	1	1	2	2	1	5	2	1	2	2	2	3	2	1	1	0	1	1	0	1	10	3	10	10	10
304	2	1	1	2	2	3	2	3	3	1	1	4	2	2	1	0	0	3	5	3	5.16667	2	5	5.5	30
305	2	1	3	2	2	3	2	3	3	1	1	4	2	2	0	1	0	3	5	3	5.66667	2	5.75	5.5	30
306	1	1	2	2	2	2	2	2	2	1	1	3	2	2	0	1	0	2	5	3	5	2	4.75	5.5	30
307	1	2	2	2	1	2	2	2	2	2	2	4	3	1	1	1	0	1	5	3	8.5	3	9	7.5	21
308	1	1	2	1	2	3	2	3	1	2	1	1	2	1	1	0	0	5	1	2	8.66667	3	9.5	7	27
309	2	2	1	2	1	1	2	2	2	2	2	3	2	1	0	1	0	3	5	3	5.83333	2	5.5	6.5	30
310	1	1	4	2	3	4	2	2	2	1	1	2	2	1	1	0	0	5	0	1	8	3	8	8	37
311	1	1	3	1	1	1	1	2	2	2	1	4	3	1	0	0	0	5	1	2	4.16667	1	3.5	5.5	20
312	1	2	2	4	1	2	2	2	2	2	1	3	1	1	1	1	1	1	0	1	9.16667	3	9.5	8.5	23
313	1	1	2	2	1	3	2	2	2	1	1	3	2	2	1	0	0	2	5	3	4.16667	1	4	4.5	30
314	1	2	3	2	1	2	2	1	1	2	1	3	3	1	1	1	0	1	5	3	9.83333	3	9.75	10	27
315	1	2	3	2	1	3	2	2	2	2	2	4	2	2	0	1	1	3	5	3	6.5	2	6.5	6.5	30
316	2	1	2	2	1	3	2	3	3	2	1	4	3	1	1	0	0	5	0	1	9.16667	3	9	9.5	36
317	1	1	2	2	2	3	2	2	2	1	2	4	2	2	1	0	0	2	5	3	5.16667	2	5.5	4.5	30
318	2	1	2	2	2	3	2	3	3	2	1	4	3	1	1	0	1	2	4	3	4.16667	1	4.25	4	17
319	2	1	1	2	1	2	2	3	3	2	1	4	3	1	1	0	1	1	0	1	6.33333	2	6.5	6	20
320	2	2	2	2	1	1	2	3	3	2	1	2	2	1	1	0	0	1	0	1	6.33333	2	6.25	6.5	20
321	1	2	1	2	2	4	2	2	2	2	2	4	3	1	1	0	1	5	4	3	7.5	3	7.25	8	21
322	2	1	3	2	2	3	2	3	3	2	1	3	2	1	1	0	0	5	0	1	8.83333	3	8.75	9	39
323	2	2	2	2	1	1	2	3	3	2	1	2	2	1	1	1	0	2	0	1	6.16667	2	6.25	6	30
324	2	2	3	2	1	2	2	3	3	2	1	2	3	1	1	0	0	2	0	1	6.83333	2	6.5	7.5	20
325	1	1	4	2	1	2	2	2	2	2	1	4	2	1	0	0	1	5	0	1	8.66667	3	9	8	40
326	1	2	2	2	1	3	2	3	2	2	1	2	2	1	1	1	0	5	0	1	6.16667	2	6.25	6	29
327	2	1	3	2	2	3	2	3	3	2	1	2	2	1	0	0	0	1	2	2	4	1	4	4	16
328	1	1	2	3	3	3	2	1	1	1	1	4	2	2	1	0	0	2	1	2	3.66667	1	4.75	1.5	22
329	1	2	2	2	2	2	2	3	3	2	2	4	2	1	1	0	1	1	5	3	4	1	4	4	20
330	1	1	4	2	2	2	2	2	2	1	1	1	2	1	1	1	1	1	2	2	6.83333	2	7.25	6	29
331	2	1	2	2	2	2	2	3	3	2	1	3	2	3	1	0	1	2	5	3	6	2	6	6	20
332	1	1	2	1	1	2	1	3	3	2	1	4	3	1	1	0	1	3	5	3	3.83333	1	3.75	4	20
333	1	1	2	2	2	3	2	3	3	2	1	4	2	1	1	0	1	2	0	1	7	3	7.25	6.5	20
334	1	2	3	2	1	2	2	3	3	2	1	3	2	1	1	0	1	1	5	3	6.33333	2	6.25	6.5	20
335	1	2	2	2	1	2	2	3	3	2	1	2	2	1	1	0	0	1	1	2	7	3	6.75	7.5	34
336	2	1	2	2	1	1	2	3	3	2	1	1	2	1	1	0	0	2	3	3	6.16667	2	6	6.5	30
337	1	1	2	2	2	3	2	3	2	1	1	4	3	1	1	0	0	1	0	1	8.66667	3	9	8	33
338	1	1	2	1	1	2	2	3	2	2	1	4	3	1	1	0	0	4	5	3	4.5	1	4.5	4.5	30
339	1	2	2	2	1	2	2	3	3	2	1	2	2	3	1	0	0	1	0	1	7.5	3	8.25	6	28
340	2	2	4	2	2	2	2	3	3	2	1	4	3	1	1	0	1	1	5	3	5.83333	2	6	5.5	20
341	1	2	3	2	1	2	2	3	3	2	1	4	2	1	0	0	1	1	3	3	7	3	7.25	6.5	38
342	2	1	2	1	2	5	2	3	3	2	1	2	2	1	0	1	0	1	0	1	7.5	3	7.5	7.5	20
343	2	2	4	2	1	3	2	3	3	2	2	2	1	3	0	0	1	1	3	3	5.66667	2	5.75	5.5	34
344	1	2	2	2	2	4	2	3	2	2	1	3	2	1	1	0	0	2	0	1	7.16667	3	7.75	6	40
345	1	2	2	2	2	3	2	2	2	2	2	4	2	1	1	1	0	1	2	2	8	3	7.5	9	10
346	2	2	2	2	1	1	1	3	3	2	2	2	3	3	0	1	0	1	2	2	7.33333	3	7.25	7.5	15
347	1	2	2	2	1	2	2	3	3	2	1	1	2	3	1	0	0	1	2	2	7.16667	3	6.75	8	15
348	1	2	2	2	1	3	2	3	2	2	1	4	2	1	1	0	0	2	1	2	8.16667	3	8.25	8	29
349	1	2	2	4	2	3	2	3	2	2	1	2	2	3	1	0	0	1	0	1	10	3	10	10	20
350	1	2	2	2	2	3	2	3	3	2	1	2	2	1	1	0	0	4	1	2	7.83333	3	8	7.5	27
351	2	2	4	4	1	4	2	3	3	2	1	2	2	3	1	0	1	1	1	2	10	3	10	10	20
352	1	2	2	2	2	3	2	3	3	2	1	3	2	1	1	0	0	5	0	1	8.66667	3	8.75	8.5	23
353	1	1	2	1	2	4	1	3	3	2	1	3	2	1	0	1	1	1	3	3	10	3	10	10	20
354	1	2	3	2	1	2	2	2	2	2	1	3	3	3	1	0	1	1	3	3	8	3	8	8	16
355	2	2	2	2	1	5	2	3	3	2	1	4	2	1	1	1	0	1	5	3	4.66667	1	4.5	5	10
356	2	2	2	2	1	1	2	3	3	2	2	4	3	1	1	0	0	1	0	1	7.5	3	7.25	8	29
357	1	2	2	2	2	4	2	3	3	2	1	4	2	1	1	0	0	4	0	1	8.33333	3	8	9	40
358	2	2	3	2	1	5	2	3	3	2	1	3	2	1	1	0	1	1	2	2	6.5	2	6.5	6.5	20
359	2	2	2	2	2	5	2	3	3	2	1	2	2	1	1	0	1	4	0	1	7.66667	3	7.75	7.5	38
360	1	1	3	2	2	2	2	3	3	2	1	4	3	1	1	0	1	1	3	3	6.16667	2	6.25	6	13
361	2	2	4	2	1	2	2	3	3	2	1	3	3	1	1	0	0	1	0	1	7.16667	3	7.75	6	26
362	2	2	2	2	1	4	2	3	3	1	1	3	1	1	1	0	0	1	1	2	6.16667	2	6.25	6	21
363	2	1	2	2	1	3	2	3	3	2	1	2	3	1	1	0	0	1	0	1	8.16667	3	8.5	7.5	38
364	2	1	2	2	2	3	2	3	3	2	1	3	2	1	1	0	0	4	0	1	9.33333	3	9.25	9.5	40
365	2	2	2	2	1	2	2	3	3	2	1	4	3	1	1	0	0	1	0	1	6.83333	2	7.25	6	16
366	1	1	3	2	1	2	2	3	3	2	1	4	2	1	1	0	0	4	5	3	6.16667	2	6.25	6	30
367	2	1	1	1	4	2	2	3	3	2	1	5	3	1	1	0	1	1	2	2	7.66667	3	8	7	23
368	1	2	3	2	3	4	2	1	1	2	2	2	2	1	1	1	0	1	5	3	7.5	3	8.25	6	31
369	1	1	2	1	1	2	2	3	3	2	1	1	3	1	1	0	0	4	0	1	6.33333	2	6.5	6	20
370	2	1	2	2	2	3	2	3	3	2	1	3	2	1	1	0	0	5	0	1	9.16667	3	9	9.5	36
371	1	2	3	2	2	3	2	3	3	2	1	3	2	1	1	0	0	5	0	1	8.66667	3	9	8	40
372	2	2	1	2	2	3	2	3	3	1	1	3	2	3	1	0	0	5	0	1	7.66667	3	8	7	40
373	1	1	2	2	1	3	2	3	3	2	1	3	3	1	1	0	0	5	0	1	8.33333	3	8.5	8	40
374	2	2	4	2	2	3	2	3	3	2	1	3	2	3	1	0	0	5	0	1	9.5	3	9.5	9.5	36
375	1	2	3	2	1	4	2	2	3	2	1	3	2	1	1	0	0	5	4	3	9.5	3	9.5	9.5	32
376	1	2	2	2	1	3	2	3	3	2	1	4	2	1	1	0	0	1	0	1	10	3	10	10	40
377	1	1	2	1	2	2	1	3	1	2	1	4	3	1	0	0	0	5	1	2	3.66667	1	2.5	6	21
378	2	1	2	1	3	1	1	3	3	2	1	4	3	1	1	0	0	5	0	1	3.5	1	3.75	3	14
379	1	2	1	2	1	2	2	3	2	2	1	4	2	1	1	0	1	1	0	1	7.16667	3	7.25	7	20
380	1	1	2	2	1	2	2	2	2	2	1	4	3	1	0	1	1	1	5	3	10	3	10	10	24
381	2	2	3	2	1	2	2	3	3	2	1	4	2	1	0	0	1	1	5	3	6.16667	2	6	6.5	20
382	2	2	2	2	1	1	2	2	2	2	1	1	2	1	0	1	1	1	3	3	9.83333	3	9.75	10	23
383	2	1	1	1	3	2	1	3	3	2	1	4	2	1	1	1	0	1	0	1	10	3	10	10	21
384	2	2	4	2	1	2	2	3	3	2	1	2	3	3	1	1	1	1	2	2	8.16667	3	8.75	7	15
385	2	1	1	2	2	2	2	3	3	2	1	3	2	1	1	0	0	4	0	1	6	2	5.75	6.5	20
386	1	1	1	2	1	2	2	3	3	2	1	4	1	1	1	0	1	1	0	1	10	3	10	10	26
387	2	2	2	2	1	2	2	3	3	2	1	1	3	1	1	1	1	1	2	2	7.83333	3	8.75	6	15
388	1	1	2	2	3	2	2	3	3	2	1	4	1	1	0	0	1	1	2	2	10	3	10	10	29
389	1	1	2	1	3	2	2	3	3	2	1	3	2	1	1	0	1	3	0	1	10	3	10	10	24
390	1	2	2	2	2	3	2	3	3	2	1	1	2	1	1	1	0	1	3	3	10	3	10	10	28
391	1	1	2	2	1	2	2	2	2	2	1	4	2	1	1	1	0	1	3	3	10	3	10	10	29
392	1	1	2	1	1	5	2	1	2	2	1	1	2	1	1	0	0	1	1	2	4.5	1	3.5	6.5	21
393	2	1	4	2	1	2	2	3	3	2	1	4	2	1	1	0	0	1	0	1	6.66667	2	6.75	6.5	30
394	2	1	2	2	1	2	2	2	2	1	1	4	2	1	1	0	0	1	5	3	9.83333	3	9.75	10	27
395	2	1	3	2	1	2	2	3	3	2	1	1	1	3	1	0	0	5	4	3	8.16667	3	8.25	8	24
396	2	1	1	2	1	2	2	3	3	2	1	1	2	1	1	0	0	1	0	1	5	2	5.25	4.5	20
397	1	2	2	2	1	2	2	2	2	2	1	2	3	3	1	0	1	4	1	2	7.83333	3	7.5	8.5	22

## Sheet: 终1
num	sex	age.q2	BMI.q4	marry	educationlevel	monthlyhouseholdincome	residentialsituation	smokingstatus	drinkingstatus	employment	falls	dialysisduration	dialysisfrequency	vascularaccess	hypertension	diabetes	heartdisease	exercise	frailty	frailty.q3	Selfefficacy	Selfefficacy.q3	Symptommanagement	Commondiseasemanagement	psychological resilience	b1适应	b2处理	b3积极	b4力量	b5恢复	b6实现	b7思考	b8不打倒	b9挑战	b10感觉	@1.疲劳	@2.耐力	@3.移动障碍	@4.患病	@5.体重下降	a1.疲倦	a2.身体不适	a3.情绪压力	a4.健康问题	a5.控制病情	a6.减低疾病
1	1	1	1	2	2	2	2	2	2	2	1	4	3	1	1	0	0	2	4	3	7.16667	3	6.75	8	10	1	1	1	1	1	1	1	1	1	1	1	1	0	1	1	5	8	6	8	8	8
2	2	2	2	2	2	3	2	3	3	2	1	3	3	2	1	0	0	2	2	2	7.16667	3	7	7.5	21	2	2	2	3	2	2	2	2	2	2	1	0	0	0	1	7	7	6	8	8	7
3	2	1	2	2	1	2	2	3	3	2	2	3	3	1	1	0	0	1	2	2	4.5	1	4.75	4	21	3	2	2	2	2	2	2	2	2	2	0	1	1	0	0	6	4	5	4	4	4
4	1	1	2	2	3	2	2	2	2	2	1	4	3	1	1	0	0	5	0	1	7	3	7.5	6	26	3	2	3	2	3	2	2	3	3	3	0	0	0	0	0	8	8	8	6	6	6
5	1	1	2	2	2	5	1	3	2	2	2	1	1	1	1	0	0	1	2	2	9.16667	3	9.5	8.5	37	3	2	4	4	4	4	4	4	4	4	1	0	0	0	1	10	10	10	8	9	8
6	1	1	2	1	1	1	2	1	2	2	1	4	3	1	1	0	0	5	2	2	6	2	6	6	32	3	2	3	3	4	3	3	3	4	4	1	0	0	1	0	6	6	6	6	6	6
7	2	1	4	2	1	5	2	3	3	2	1	4	3	1	0	0	0	4	3	3	7.16667	3	6.25	9	22	2	4	2	2	2	2	2	2	2	2	1	1	1	0	0	6	5	6	8	8	10
8	1	1	2	2	1	2	2	2	2	2	1	2	3	1	1	0	0	1	1	2	6	2	6	6	20	2	2	2	2	2	2	2	2	2	2	0	0	0	1	0	7	5	7	5	6	6
9	2	2	2	2	1	2	2	3	3	2	1	2	3	2	1	0	1	1	3	3	6	2	5.5	7	20	2	2	2	2	2	2	2	2	2	2	1	0	1	0	1	6	7	4	5	9	5
10	2	1	2	1	2	3	1	3	3	2	1	1	1	1	1	1	0	1	2	2	6.16667	2	6	6.5	17	2	1	1	1	2	2	2	2	2	2	1	1	0	0	0	6	6	6	6	7	6
11	1	2	2	2	1	3	2	2	2	2	1	2	1	1	0	0	0	1	2	2	5	2	5	5	31	3	3	3	3	2	3	3	3	4	4	1	1	0	0	0	5	5	5	5	6	4
12	2	1	2	2	1	5	2	3	3	2	1	3	3	1	1	0	0	5	5	3	1	1	1	1	21	2	2	2	3	2	2	2	2	2	2	1	1	1	1	1	1	1	1	1	1	1
13	2	1	1	2	2	2	2	3	3	2	2	4	3	1	0	0	0	1	2	2	8.5	3	8.5	8.5	19	2	2	2	2	2	2	2	1	2	2	1	0	0	0	1	9	9	9	7	9	8
14	1	1	2	1	2	2	1	3	3	2	1	2	3	1	0	1	0	2	2	2	2	1	2	2	20	2	2	2	2	2	2	2	2	2	2	1	1	0	0	0	2	2	2	2	2	2
15	2	2	1	2	1	2	2	3	3	2	1	2	3	1	1	0	1	1	3	3	7.66667	3	8.5	6	21	2	3	2	3	2	3	1	1	2	2	0	1	1	0	1	8	9	9	8	6	6
16	2	2	2	2	2	3	2	3	3	2	1	4	1	1	1	1	0	2	3	3	2	1	2	2	20	2	2	2	2	2	2	2	2	2	2	1	1	0	1	0	2	2	2	2	2	2
17	1	1	2	2	2	4	2	3	3	2	1	2	3	1	1	1	0	2	2	2	2	1	2	2	10	1	1	1	1	1	1	1	1	1	1	1	1	0	0	0	2	2	2	2	2	2
18	1	1	2	2	1	4	2	3	2	2	1	5	3	1	1	0	0	5	0	1	8.16667	3	8	8.5	30	3	3	3	3	3	3	3	3	3	3	0	0	0	0	0	8	8	8	8	9	8
19	1	1	1	1	1	1	2	3	3	2	2	5	3	1	1	0	0	4	2	2	5.5	2	5.25	6	22	3	2	3	3	3	2	2	0	2	2	1	0	0	1	0	6	7	1	7	6	6
20	1	1	2	2	2	5	2	2	2	2	1	5	2	1	1	0	0	1	5	3	4.83333	1	4.75	5	30	3	3	3	3	3	3	3	3	3	3	1	1	1	1	1	4	6	4	5	5	5
21	1	1	2	2	2	3	2	3	3	2	1	2	3	1	1	1	0	4	0	1	8	3	8	8	20	2	2	2	2	2	2	2	2	2	2	0	0	0	0	0	8	8	8	8	8	8
22	2	2	2	4	2	2	1	3	3	2	1	5	2	2	1	1	0	1	4	3	0	1	0	0	15	2	1	1	1	1	2	1	2	2	2	0	1	1	1	1	0	0	0	0	0	0
23	2	1	2	2	1	2	2	3	3	1	1	4	3	1	1	0	0	1	4	3	6	2	6.25	5.5	18	2	1	1	2	2	2	2	2	2	2	0	1	1	1	1	5	6	5	9	5	6
24	1	1	2	2	1	2	2	2	2	2	1	2	1	1	1	0	0	1	4	3	4.83333	1	4.5	5.5	17	2	2	2	2	2	1	1	1	2	2	0	1	1	1	1	3	5	5	5	5	6
25	1	1	2	2	1	3	2	3	3	2	1	4	3	1	1	1	0	2	3	3	2	1	2	2	10	1	1	1	1	1	1	1	1	1	1	1	1	1	0	0	2	2	2	2	2	2
26	1	1	2	2	1	5	2	1	2	2	1	4	2	1	0	0	1	1	3	3	1	1	1	1	30	3	3	3	3	3	3	3	3	3	3	1	0	0	1	1	1	1	1	1	1	1
27	1	2	3	2	2	3	2	3	3	2	1	1	1	1	1	1	0	2	2	2	6.33333	2	6.25	6.5	20	2	2	2	2	2	2	2	2	2	2	1	1	0	0	0	6	6	6	7	7	6
28	2	2	2	2	2	3	2	3	3	2	1	4	3	1	1	1	0	2	2	2	6	2	6	6	30	3	3	3	3	3	3	3	3	3	3	1	1	0	0	0	6	6	6	6	6	6
29	2	2	1	2	1	5	2	3	3	2	1	5	3	1	0	0	0	1	5	3	2.66667	1	2	4	7	0	0	2	1	2	1	0	0	1	0	1	1	1	1	1	2	2	2	2	4	4
30	2	2	2	4	1	4	2	3	3	2	2	2	3	1	1	0	1	5	1	2	6.66667	2	5	10	32	2	4	3	4	2	4	3	4	4	2	0	0	1	0	0	5	5	6	4	10	10
31	1	1	2	2	1	3	2	3	3	2	1	4	3	1	1	0	0	3	0	1	8.16667	3	8	8.5	30	3	3	3	3	3	3	3	3	3	3	0	0	0	0	0	8	8	8	8	8	9
32	1	1	1	2	1	2	2	2	2	2	2	4	1	1	1	0	0	1	3	3	5.33333	2	5.25	5.5	17	2	1	2	2	2	2	2	1	1	2	0	1	0	1	1	5	5	5	6	6	5
33	2	2	2	2	1	5	2	3	3	2	1	2	1	1	1	0	0	1	3	3	3.66667	1	3.5	4	30	3	3	3	3	3	3	3	3	3	3	1	1	0	0	1	3	4	4	3	4	4
34	2	2	2	2	1	2	2	3	3	2	2	4	1	2	1	0	0	1	5	3	5.66667	2	5.5	6	27	3	3	3	2	3	3	3	2	3	2	1	1	1	1	1	4	6	6	6	6	6
35	1	1	2	2	2	1	2	2	2	2	1	3	3	1	0	1	0	1	2	2	6.66667	2	10	0	30	2	4	4	4	4	4	4	0	4	0	1	0	0	0	1	10	10	10	10	0	0
36	1	1	2	2	2	1	2	1	3	2	1	2	2	1	1	1	0	2	3	3	10	3	10	10	30	3	3	3	3	3	3	3	3	3	3	1	0	1	0	1	10	10	10	10	10	10
37	1	1	2	2	3	2	2	2	2	2	1	2	3	1	1	0	0	2	4	3	5.66667	2	5.5	6	30	3	3	4	4	2	3	3	3	3	2	1	1	1	1	0	6	6	6	4	6	6
38	1	1	3	1	2	5	2	1	3	2	1	5	3	1	1	0	1	1	2	2	1	1	1	1	7	1	1	0	1	1	0	1	1	0	1	1	0	0	1	0	1	1	1	1	1	1
39	2	1	2	1	3	1	2	3	3	2	1	1	2	2	1	1	0	2	2	2	3.66667	1	2.5	6	12	2	1	2	1	1	1	1	1	0	2	1	0	0	0	1	1	2	6	1	6	6
40	2	1	2	3	2	2	2	3	3	2	1	4	3	1	1	0	0	3	0	1	6	2	6	6	20	2	2	2	2	2	2	2	2	2	2	0	0	0	0	0	6	6	6	6	6	6
41	1	2	2	2	1	3	2	2	2	2	1	3	1	1	1	1	0	1	4	3	4.5	1	4.5	4.5	22	2	1	2	3	3	2	2	2	2	3	1	1	1	1	0	5	6	3	4	4	5
42	2	1	1	2	2	3	2	3	3	2	1	4	3	1	1	0	0	3	0	1	6.16667	2	6.25	6	30	3	3	3	3	3	3	3	3	3	3	0	0	0	0	0	6	7	6	6	6	6
43	1	1	4	2	2	5	2	3	3	2	2	1	1	3	1	1	0	1	2	2	5.16667	2	6.25	3	33	4	4	4	3	3	3	3	3	3	3	1	0	0	0	1	7	6	6	6	3	3
44	2	1	2	2	2	3	2	3	3	2	1	4	3	1	1	0	0	3	0	1	8	3	8	8	30	3	3	3	3	3	3	3	3	3	3	0	0	0	0	0	8	8	8	8	8	8
45	2	1	2	2	1	3	2	3	2	2	1	1	2	2	1	0	0	1	2	2	5.66667	2	6.5	4	17	2	2	2	1	1	2	2	2	2	1	1	0	0	0	1	6	6	8	6	4	4
46	1	1	3	1	2	5	2	2	2	2	1	3	2	1	1	1	1	1	4	3	2.5	1	2.5	2.5	30	3	3	3	3	3	3	3	3	3	3	1	1	1	0	1	2	3	3	2	2	3
47	1	2	2	2	1	5	2	3	2	2	2	3	2	2	1	0	0	5	3	3	9.66667	3	10	9	24	2	2	2	2	2	3	3	3	3	2	1	0	0	1	1	10	10	10	10	10	8
48	2	2	2	2	1	2	2	3	3	2	1	2	3	1	1	1	0	1	3	3	5	2	5	5	24	3	3	3	3	2	2	2	2	2	2	0	1	1	1	0	5	5	5	5	5	5
49	1	1	2	2	1	3	2	3	2	2	1	4	3	1	1	0	0	5	1	2	5.66667	2	5.75	5.5	23	2	2	2	3	2	3	3	2	2	2	1	0	0	0	0	6	6	5	6	6	5
50	2	1	1	2	1	5	1	3	3	2	1	4	1	1	0	0	0	1	0	1	4.83333	1	5.25	4	26	3	3	3	3	1	2	2	3	3	3	0	0	0	0	0	5	6	5	5	5	3
51	2	1	2	2	2	2	2	3	3	2	1	5	3	1	0	0	0	1	5	3	8.83333	3	9	8.5	40	4	4	4	4	4	4	4	4	4	4	1	1	1	1	1	9	8	10	9	9	8
52	1	2	2	2	2	3	2	3	3	2	1	3	3	1	1	1	0	5	0	1	9.33333	3	9	10	24	2	2	3	2	3	2	2	3	2	3	0	0	0	0	0	6	10	10	10	10	10
53	2	2	1	2	1	5	2	3	3	2	1	3	3	1	1	1	0	1	4	3	0	1	0	0	10	1	1	1	1	1	1	1	1	1	1	0	1	1	1	1	0	0	0	0	0	0
54	2	1	3	2	1	5	1	3	3	2	1	4	1	1	1	0	0	1	0	1	10	3	10	10	20	2	2	2	2	2	2	2	2	2	2	0	0	0	0	0	10	10	10	10	10	10
55	1	1	3	2	1	3	2	2	2	2	2	1	2	3	1	0	0	1	5	3	10	3	10	10	20	2	2	2	2	2	2	2	2	2	2	1	1	1	1	1	10	10	10	10	10	10
56	1	2	2	2	2	2	2	2	3	2	1	2	3	1	1	1	0	5	1	2	9.5	3	9.25	10	20	2	2	2	2	2	2	2	2	2	2	1	0	0	0	0	10	10	8	9	10	10
57	1	1	3	3	1	5	2	3	3	2	1	2	2	1	0	1	0	2	2	2	6.66667	2	6.5	7	18	2	1	2	2	1	2	2	2	2	2	1	0	0	0	1	6	8	6	6	8	6
58	2	1	2	2	3	4	2	3	3	1	1	3	2	1	1	0	1	5	2	2	5.33333	2	4	8	22	2	2	2	2	2	2	3	2	2	3	1	0	0	0	1	4	4	4	4	8	8
59	1	1	2	1	1	5	1	2	3	2	2	1	3	2	1	0	0	2	4	3	10	3	10	10	20	1	4	2	2	1	2	2	2	2	2	1	1	0	1	1	10	10	10	10	10	10
60	1	2	3	2	2	4	2	2	3	2	1	2	3	1	1	0	0	1	1	2	9.66667	3	10	9	30	3	3	3	3	3	3	3	3	3	3	0	1	0	0	0	10	10	10	10	9	9
61	1	2	1	2	2	2	2	3	1	2	1	3	1	1	1	0	0	1	5	3	8.33333	3	8	9	25	3	3	3	3	2	2	3	2	2	2	1	1	1	1	1	8	8	8	8	9	9
62	1	1	4	2	3	4	2	2	2	1	1	1	2	1	1	0	0	5	1	2	10	3	10	10	40	4	4	4	4	4	4	4	4	4	4	0	0	0	0	1	10	10	10	10	10	10
63	2	1	2	2	3	4	2	3	3	1	1	3	3	1	1	0	0	4	0	1	2.83333	1	2.75	3	30	3	3	3	3	3	3	3	3	3	3	0	0	0	0	0	2	3	3	3	3	3
64	2	1	2	1	1	1	1	3	3	2	1	5	1	1	0	0	0	1	1	2	5.83333	2	6	5.5	30	3	3	3	3	3	3	3	3	3	3	1	0	0	0	0	6	6	6	6	6	5
65	2	1	2	2	3	2	2	3	3	2	1	3	2	1	1	0	0	1	1	2	10	3	10	10	39	3	4	4	4	4	4	4	4	4	4	1	0	0	0	0	10	10	10	10	10	10
66	2	1	2	2	3	5	2	3	3	2	1	1	3	1	0	0	0	1	1	2	7	3	7.25	6.5	22	3	2	2	2	3	2	2	2	2	2	1	0	0	0	0	8	6	7	8	6	7
67	1	1	2	2	2	2	2	3	3	2	1	2	2	1	0	0	0	5	0	1	5.16667	2	4.5	6.5	22	2	2	2	2	2	2	2	2	3	3	0	0	0	0	0	6	4	6	2	7	6
68	1	1	2	3	2	5	1	3	2	2	1	2	3	1	1	0	0	1	0	1	2.83333	1	3	2.5	26	4	3	3	2	3	2	2	2	3	2	0	0	0	0	0	4	4	2	2	4	1
69	2	2	1	2	1	1	2	3	3	2	1	3	1	1	1	0	1	1	3	3	10	3	10	10	40	4	4	4	4	4	4	4	4	4	4	0	0	1	1	1	10	10	10	10	10	10
70	2	2	2	4	1	1	2	3	2	2	2	3	3	1	1	0	1	1	5	3	1.33333	1	1	2	16	2	1	2	0	2	2	1	2	2	2	1	1	1	1	1	1	1	1	1	2	2
71	2	1	3	2	1	1	2	3	2	2	1	4	3	1	1	1	1	5	3	3	2	1	2	2	20	2	2	2	2	2	2	2	2	2	2	1	1	0	1	0	2	2	2	2	2	2
72	1	2	1	2	1	5	4	2	2	2	2	1	1	3	0	0	0	1	3	3	10	3	10	10	38	4	4	3	4	3	4	4	4	4	4	1	0	1	0	1	10	10	10	10	10	10
73	1	1	4	2	1	3	1	1	3	2	1	1	1	3	0	0	0	2	1	2	5.16667	2	5	5.5	21	2	2	3	2	2	2	2	2	2	2	1	0	0	0	0	6	6	4	4	5	6
74	2	1	4	2	1	5	4	3	3	2	1	3	1	2	1	1	1	1	4	3	3	1	3.25	2.5	14	2	0	1	2	1	1	1	2	2	2	1	1	1	1	0	2	2	5	4	2	3
75	1	2	2	4	1	5	2	2	2	2	1	1	1	2	1	1	1	1	3	3	3	1	4	1	25	4	2	3	4	4	2	2	1	2	1	1	0	1	1	0	6	4	4	2	2	0
76	2	2	2	2	1	1	2	3	3	2	1	4	1	3	1	0	0	2	0	1	10	3	10	10	40	4	4	4	4	4	4	4	4	4	4	0	0	0	0	0	10	10	10	10	10	10
77	1	1	2	2	3	4	2	3	2	1	2	1	1	3	1	0	0	2	2	2	7.66667	3	6.5	10	37	4	4	4	3	4	3	3	4	4	4	1	1	0	0	0	8	6	6	6	10	10
78	2	2	2	2	1	3	2	3	3	2	1	3	2	1	1	1	0	5	2	2	8.66667	3	8.5	9	15	1	2	1	2	1	2	1	2	1	2	1	0	1	0	0	9	7	10	8	9	9
79	1	1	1	2	2	2	2	2	2	1	2	3	2	1	1	0	1	2	2	2	6	2	6	6	16	1	2	1	2	2	1	2	1	2	2	0	0	1	0	1	6	6	6	6	6	6
80	2	1	2	2	3	4	2	3	2	1	1	4	3	1	1	0	0	5	0	1	8.33333	3	8	9	39	4	4	4	4	4	3	4	4	4	4	0	0	0	0	0	8	8	8	8	9	9
81	1	2	3	2	2	3	2	2	2	2	1	1	2	1	1	0	1	1	2	2	6.16667	2	6.25	6	15	2	1	2	1	2	1	2	1	2	1	0	1	0	1	0	7	6	6	6	6	6
82	1	2	2	2	1	2	2	2	1	2	1	4	3	1	1	0	0	1	3	3	7	3	7.25	6.5	23	3	3	3	3	1	2	2	2	2	2	1	1	1	0	0	8	7	6	8	7	6
83	2	1	3	2	1	1	2	3	3	2	1	3	3	1	1	0	0	5	2	2	8.66667	3	9	8	23	3	2	3	2	3	2	1	2	3	2	0	1	0	1	0	9	9	8	10	8	8
84	2	1	1	1	3	5	2	3	3	2	1	4	2	1	0	1	0	5	4	3	9.16667	3	9.5	8.5	26	4	3	3	2	3	3	2	2	2	2	1	1	0	1	1	10	10	9	9	9	8
85	2	2	1	4	1	4	3	3	3	2	2	2	2	3	0	1	1	1	5	3	3.16667	1	2.5	4.5	12	2	1	1	1	1	1	2	1	1	1	1	1	1	1	1	1	2	3	4	5	4
86	2	1	1	2	3	2	2	3	3	2	1	2	2	1	1	0	0	1	0	1	1.5	1	1.25	2	20	2	2	2	2	2	2	2	2	2	2	0	0	0	0	0	1	1	2	1	2	2
87	1	1	1	3	2	5	2	3	3	2	1	2	2	1	1	0	0	1	0	1	2	1	2	2	20	2	2	2	2	2	2	2	2	2	2	0	0	0	0	0	2	2	2	2	2	2
88	2	2	3	2	1	2	2	3	3	2	1	2	2	1	1	1	0	1	2	2	1.66667	1	2	1	20	2	2	2	2	2	2	2	2	2	2	1	1	0	0	0	5	1	1	1	1	1
89	2	1	4	2	1	5	2	2	3	2	1	2	2	1	1	0	0	1	2	2	5.33333	2	5.25	5.5	20	2	2	2	2	2	2	2	2	2	2	1	1	0	0	0	6	5	5	5	6	5
90	2	2	2	2	1	4	2	3	3	2	1	2	3	3	1	0	0	1	2	2	5	2	5	5	20	2	2	2	2	2	2	2	2	2	2	1	0	0	1	0	5	5	5	5	5	5
91	2	2	2	2	2	5	2	3	3	2	1	3	3	1	1	0	0	5	0	1	8.33333	3	8.25	8.5	30	3	3	3	3	3	3	3	3	3	3	0	0	0	0	0	8	8	9	8	9	8
92	2	2	2	2	1	1	2	3	3	2	1	3	2	1	0	0	0	5	0	1	6.33333	2	7.5	4	30	3	3	3	3	3	3	3	3	3	3	0	0	0	0	0	8	8	6	8	4	4
93	1	1	3	2	1	1	2	1	3	2	1	2	2	1	1	0	0	5	3	3	7.66667	3	7.5	8	32	3	3	3	3	3	3	4	3	3	4	1	1	1	0	0	8	6	7	9	8	8
94	1	1	2	2	1	5	2	2	3	2	1	3	3	1	1	0	1	1	3	3	5.66667	2	5.75	5.5	34	4	4	4	4	3	3	3	3	3	3	1	0	0	1	1	6	6	4	7	4	7
95	1	2	3	2	2	4	2	3	3	2	1	2	3	1	1	1	1	5	2	2	7.16667	3	7.25	7	25	3	2	3	2	2	3	2	3	2	3	0	1	0	1	0	8	7	7	7	7	7
96	2	2	3	2	2	5	2	3	2	2	2	4	3	1	1	0	0	4	2	2	6.5	2	6.5	6.5	40	4	4	4	4	4	4	4	4	4	4	0	1	0	1	0	7	7	6	6	5	8
97	1	1	1	1	2	3	2	3	3	2	1	2	2	1	1	0	0	1	1	2	6.33333	2	6	7	21	3	3	2	1	2	2	2	2	2	2	0	0	0	0	1	9	4	4	7	8	6
98	1	1	3	2	2	3	2	2	2	1	1	2	3	2	0	0	0	5	0	1	6.83333	2	6.75	7	28	2	3	3	3	3	3	2	3	3	3	0	0	0	0	0	7	6	7	7	7	7
99	2	1	3	2	1	5	2	3	3	2	1	5	3	1	1	0	0	5	1	2	7	3	7	7	30	2	4	4	4	2	3	2	3	3	3	0	0	0	1	0	6	8	7	7	6	8
100	2	1	1	2	2	2	2	3	3	2	1	3	2	1	1	0	1	5	1	2	4	1	3.25	5.5	15	2	2	1	2	2	0	0	2	2	2	0	0	0	1	0	6	0	6	1	1	10
101	1	1	1	3	3	2	2	1	2	2	1	5	2	1	1	0	0	1	1	2	1	1	1	1	24	3	3	3	2	3	1	1	3	2	3	1	0	0	0	0	1	1	1	1	1	1
102	2	2	2	2	1	2	2	3	3	2	1	3	1	3	0	0	0	1	5	3	4.5	1	4.5	4.5	10	1	1	1	1	1	1	1	1	1	1	1	1	1	1	1	5	4	4	5	4	5
103	2	2	2	2	1	4	2	3	3	2	1	2	2	1	0	0	1	1	5	3	10	3	10	10	10	1	1	1	1	1	1	1	1	1	1	1	1	1	1	1	10	10	10	10	10	10
104	1	2	2	2	1	3	2	2	2	2	1	1	2	1	1	1	0	1	0	1	7.83333	3	8	7.5	19	3	3	3	1	1	1	1	2	2	2	0	0	0	0	0	7	8	8	9	8	7
105	1	2	2	2	1	2	2	3	3	2	1	2	1	1	0	0	1	1	0	1	7.5	3	6.75	9	20	2	2	2	2	2	2	2	2	2	2	0	0	0	0	0	5	8	7	7	10	8
106	2	2	1	2	1	2	2	3	3	2	1	1	2	1	1	0	0	1	1	2	8.83333	3	9	8.5	34	4	4	4	4	1	1	4	4	4	4	0	0	0	0	1	9	9	9	9	8	9
107	2	2	2	4	1	4	2	3	3	2	1	2	2	3	1	0	0	1	5	3	3.16667	1	3.25	3	10	1	1	0	1	1	1	2	1	1	1	1	1	1	1	1	3	3	4	3	4	2
108	1	1	2	2	2	2	2	3	3	2	1	2	3	1	1	0	0	2	0	1	6.66667	2	6.75	6.5	22	3	2	2	2	3	2	2	2	2	2	0	0	0	0	0	6	6	7	8	7	6
109	1	1	2	2	2	2	2	2	2	2	1	1	3	1	1	0	0	3	0	1	8.16667	3	8	8.5	30	3	3	3	3	3	3	3	3	3	3	0	0	0	0	0	7	8	8	9	8	9
110	1	1	3	2	2	4	2	2	2	2	2	2	2	3	1	1	1	1	5	3	3.5	1	3.5	3.5	5	0	1	0	1	1	0	1	0	1	0	1	1	1	1	1	3	4	3	4	4	3
111	2	2	2	2	1	4	2	3	3	2	2	3	2	2	0	1	1	1	5	3	2.66667	1	2.5	3	10	1	1	1	1	1	0	1	2	1	1	1	1	1	1	1	3	2	2	3	2	4
112	2	2	4	4	1	4	2	3	3	2	1	2	2	3	0	1	0	1	5	3	2.83333	1	3	2.5	3	1	1	0	0	0	0	0	0	0	1	1	1	1	1	1	4	3	2	3	2	3
113	2	1	1	2	2	3	2	3	3	2	1	2	2	1	1	0	0	5	0	1	8.33333	3	8.25	8.5	29	2	3	3	3	3	3	3	3	3	3	0	0	0	0	0	8	8	9	8	9	8
114	1	1	3	2	2	3	2	2	2	1	1	2	2	2	1	1	0	4	0	1	5.66667	2	5.5	6	0	0	0	0	0	0	0	0	0	0	0	0	0	0	0	0	6	5	6	5	6	6
115	1	2	1	2	2	2	2	3	2	2	1	4	3	1	1	0	1	5	3	3	7.66667	3	7.5	8	23	3	3	3	4	2	2	2	2	1	1	1	0	0	1	1	7	8	8	7	8	8
116	2	1	2	2	1	5	1	3	2	2	2	4	3	1	1	0	0	1	4	3	5	2	5.25	4.5	20	2	2	2	2	2	2	2	2	2	2	1	1	0	1	1	5	5	7	4	4	5
117	1	2	2	2	1	4	2	3	3	2	2	1	2	1	0	0	0	1	1	2	7.5	3	7.75	7	10	1	1	1	1	1	1	1	1	1	1	1	0	0	0	0	7	8	8	8	6	8
118	2	2	2	4	1	1	1	3	3	2	1	4	3	1	1	0	1	1	3	3	4.5	1	4.25	5	17	2	1	1	1	2	2	2	2	2	2	1	1	0	1	0	5	4	4	4	6	4
119	1	1	3	1	1	4	2	3	3	2	1	3	2	1	1	0	1	1	0	1	7.83333	3	8	7.5	0	0	0	0	0	0	0	0	0	0	0	0	0	0	0	0	9	8	7	8	7	8
120	1	1	2	2	1	4	2	1	1	2	1	4	3	1	1	1	1	1	0	1	8	3	8	8	20	2	2	2	2	2	2	2	2	2	2	0	0	0	0	0	8	7	8	9	8	8
121	1	1	2	2	1	5	2	1	2	2	1	3	3	1	1	0	0	4	3	3	0	1	0	0	18	2	1	2	2	1	2	2	2	2	2	1	1	0	1	0	0	0	0	0	0	0
122	2	1	1	2	3	4	2	3	2	2	1	2	1	1	1	0	0	5	0	1	8.16667	3	7.5	9.5	32	4	4	4	2	3	2	2	3	4	4	0	0	0	0	0	8	6	9	7	9	10
123	2	2	2	4	1	2	1	3	3	2	1	3	2	1	1	0	1	1	4	3	2.16667	1	2.25	2	16	1	1	1	1	3	1	1	1	3	3	1	1	1	1	0	2	3	2	2	2	2
124	2	2	3	3	1	5	2	3	2	2	2	1	2	1	1	1	1	2	4	3	2.66667	1	3	2	20	2	2	2	2	2	2	1	2	3	2	1	1	0	1	1	2	2	4	4	2	2
125	2	2	2	2	1	3	2	3	3	2	2	2	3	3	1	0	0	1	0	1	4.83333	1	4.75	5	20	2	2	2	2	2	2	2	2	2	2	0	0	0	0	0	5	5	4	5	5	5
126	1	2	3	2	2	4	2	3	3	2	1	3	2	1	1	0	0	1	0	1	5.16667	2	5.25	5	24	2	2	2	3	3	3	3	2	2	2	0	0	0	0	0	5	6	5	5	5	5
127	1	1	2	2	1	3	2	3	2	1	1	1	2	1	1	0	0	1	0	1	6	2	6	6	29	2	3	3	3	3	3	3	3	3	3	0	0	0	0	0	6	6	6	6	6	6
128	1	2	3	2	1	2	2	2	2	2	1	2	2	1	1	0	1	5	0	1	6.66667	2	7.5	5	30	3	3	3	3	3	3	3	3	3	3	0	0	0	0	0	8	8	8	6	5	5
129	2	2	2	2	2	4	2	3	3	2	1	1	3	1	1	0	0	1	0	1	9.33333	3	9.5	9	30	3	3	3	3	3	3	3	3	3	3	0	0	0	0	0	10	10	9	9	9	9
130	2	2	1	4	2	4	1	3	3	2	1	4	2	1	1	0	1	1	0	1	10	3	10	10	20	2	2	2	2	2	2	2	2	2	2	0	0	0	0	0	10	10	10	10	10	10
131	2	2	1	2	1	4	2	3	3	2	1	3	2	1	0	1	0	1	5	3	2.83333	1	3	2.5	13	1	2	1	1	1	1	2	1	1	2	1	1	1	1	1	4	2	3	3	2	3
132	2	1	2	2	1	4	2	3	3	2	1	3	2	1	0	0	1	2	0	1	6.5	2	6.25	7	20	2	2	2	2	2	2	2	2	2	2	0	0	0	0	0	7	6	6	6	6	8
133	2	2	3	2	1	3	2	3	2	2	2	4	2	1	1	0	0	1	5	3	5.16667	2	5.25	5	30	3	3	3	3	3	3	3	3	3	3	1	1	1	1	1	6	6	4	5	5	5
134	2	1	3	4	1	4	2	3	3	2	1	1	2	3	1	0	1	2	3	3	6.33333	2	7	5	20	2	2	2	2	2	2	2	2	2	2	1	1	0	0	1	7	7	7	7	5	5
135	1	2	3	2	1	4	2	3	3	2	1	3	2	1	0	0	0	2	0	1	6	2	6	6	20	2	2	2	2	2	2	2	2	2	2	0	0	0	0	0	6	6	6	6	6	6
136	2	1	2	2	1	5	2	3	3	2	2	5	3	1	1	0	1	1	4	3	6.33333	2	6.5	6	20	2	2	2	2	2	2	2	2	2	2	1	1	1	1	0	7	7	6	6	6	6
137	1	2	3	2	1	4	2	1	2	2	1	3	2	1	0	1	1	1	3	3	3.16667	1	3.25	3	25	3	2	3	3	3	2	2	3	2	2	1	1	0	0	1	3	4	3	3	3	3
138	1	2	2	2	2	4	2	2	2	1	1	1	1	1	1	0	0	2	0	1	9.16667	3	9.25	9	30	3	3	3	3	3	3	3	3	3	3	0	0	0	0	0	9	10	9	9	9	9
139	1	2	2	2	1	2	2	2	2	2	1	4	2	1	1	1	1	4	1	2	3.33333	1	3.5	3	37	3	4	4	4	4	4	3	4	4	3	1	0	0	0	0	3	4	4	3	3	3
140	2	2	2	2	1	3	2	3	3	2	2	4	2	1	1	1	0	3	3	3	6.33333	2	6.75	5.5	20	3	2	1	2	1	2	2	3	3	1	0	1	1	0	1	6	7	7	7	6	5
141	2	2	4	2	1	4	2	3	3	2	1	1	2	3	1	1	0	1	4	3	2.83333	1	2.25	4	29	3	3	3	3	3	3	3	2	3	3	1	1	1	0	1	1	2	3	3	4	4
142	1	1	3	1	1	2	1	1	2	2	1	1	2	1	1	0	0	5	1	2	10	3	10	10	26	4	3	2	3	3	2	2	2	3	2	0	0	0	1	0	10	10	10	10	10	10
143	1	1	2	3	3	3	2	2	2	2	1	4	2	1	1	1	0	5	3	3	4.83333	1	4	6.5	35	3	3	3	4	2	4	4	4	4	4	1	0	0	1	1	5	3	4	4	4	9
144	2	2	2	2	1	2	2	3	3	2	2	2	2	1	1	0	0	5	1	2	5.5	2	4	8.5	2	0	0	0	0	0	0	0	0	0	2	0	0	0	0	1	5	4	3	4	7	10
145	1	2	2	2	1	2	2	1	1	2	1	1	2	1	1	0	0	1	4	3	4.33333	1	4.5	4	31	2	4	4	4	3	2	2	3	3	4	1	1	1	0	1	1	1	8	8	4	4
146	2	1	3	2	2	2	2	3	3	2	1	2	3	1	1	0	1	4	4	3	8	3	8	8	27	2	3	2	2	3	3	3	3	3	3	1	1	0	1	1	8	9	7	8	8	8
147	1	1	1	1	3	2	2	3	3	2	1	3	2	1	1	0	0	1	0	1	5	2	5	5	20	2	2	2	2	2	2	2	2	2	2	0	0	0	0	0	5	5	5	5	5	5
148	1	1	2	2	1	5	2	3	3	2	1	4	3	1	1	0	0	1	2	2	7.5	3	7.5	7.5	36	4	4	4	4	4	0	4	4	4	4	1	1	0	0	0	7	8	8	7	6	9
149	1	2	1	2	1	2	2	3	2	2	1	2	2	1	1	0	0	1	0	1	4.16667	1	4.25	4	20	2	2	2	2	2	2	2	2	2	2	0	0	0	0	0	3	6	4	4	4	4
150	1	1	4	3	3	2	2	3	2	2	1	3	2	1	1	0	0	5	0	1	3.16667	1	2.5	4.5	23	3	2	2	2	3	2	2	2	3	2	0	0	0	0	0	2	2	4	2	2	7
151	1	1	4	3	1	2	2	3	3	2	1	2	2	1	0	1	0	1	0	1	4.16667	1	4	4.5	20	2	2	2	2	2	2	2	2	2	2	0	0	0	0	0	4	4	4	4	4	5
152	2	1	3	1	2	2	1	3	3	2	1	3	2	1	1	1	1	1	3	3	8.33333	3	8.25	8.5	19	1	1	2	1	3	3	2	2	2	2	1	0	0	1	1	8	8	8	9	8	9
153	1	2	2	2	1	3	2	3	3	2	1	2	2	1	1	0	0	1	0	1	4	1	4	4	20	2	2	2	2	2	2	2	2	2	2	0	0	0	0	0	4	4	4	4	4	4
154	2	2	1	2	1	2	2	3	3	2	2	3	1	3	1	0	1	1	2	2	7.5	3	7.75	7	30	3	3	3	3	3	3	3	3	3	3	1	0	0	1	0	7	7	8	9	6	8
155	2	2	2	2	2	3	2	3	3	2	1	2	1	1	1	1	0	1	0	1	3.66667	1	3.5	4	20	2	2	2	2	2	2	2	2	2	2	0	0	0	0	0	4	3	3	4	4	4
156	1	1	2	2	1	2	2	3	3	2	1	3	2	2	0	1	0	2	0	1	3.66667	1	2.75	5.5	20	2	2	2	2	2	2	2	2	2	2	0	0	0	0	0	2	2	3	4	5	6
157	1	2	2	2	1	3	2	2	2	2	1	1	2	1	0	0	0	1	4	3	7.83333	3	8	7.5	24	3	3	3	3	2	2	2	2	2	2	1	1	1	0	1	8	8	9	7	7	8
158	1	1	2	2	1	3	2	3	3	2	1	4	3	1	0	0	0	5	0	1	9.16667	3	8.75	10	28	2	4	3	3	3	1	2	4	2	4	0	0	0	0	0	9	8	8	10	10	10
159	2	1	3	2	1	2	2	3	3	2	1	2	1	3	1	1	0	2	0	1	3.33333	1	3.25	3.5	30	3	3	3	3	3	3	3	3	3	3	0	0	0	0	0	4	3	3	3	3	4
160	1	2	2	2	2	3	2	2	2	2	1	3	2	3	0	0	1	1	3	3	7.83333	3	8.25	7	29	3	3	3	3	2	3	3	3	3	3	1	1	0	1	0	8	7	10	8	9	5
161	2	1	2	2	2	2	2	3	3	1	1	2	2	2	1	1	0	2	0	1	3.5	1	3.75	3	21	2	2	3	1	2	2	1	2	3	3	0	0	0	0	0	4	4	3	4	3	3
162	2	2	2	2	1	3	2	3	3	2	2	2	2	1	1	0	0	1	1	2	8.33333	3	8.25	8.5	23	3	2	3	2	3	2	1	2	2	3	0	1	0	0	0	9	8	8	8	9	8
163	2	1	2	2	1	2	2	3	3	2	1	4	3	2	1	0	0	5	0	1	3.66667	1	3.75	3.5	20	2	2	2	2	2	2	2	2	2	2	0	0	0	0	0	4	3	4	4	4	3
164	2	2	3	2	3	4	2	3	3	2	2	3	2	3	1	1	0	1	3	3	2.66667	1	1.5	5	15	1	2	3	1	1	1	1	1	3	1	1	1	1	0	0	1	1	2	2	3	7
165	2	2	4	2	1	2	2	3	3	2	1	2	1	2	1	0	0	2	0	1	3.5	1	3.5	3.5	20	2	2	2	2	2	2	2	2	2	2	0	0	0	0	0	2	4	4	4	4	3
166	1	2	2	2	2	3	2	3	3	2	1	2	2	1	1	1	0	1	5	3	8.16667	3	8	8.5	20	2	2	2	2	2	2	2	2	2	2	1	1	1	1	1	8	8	8	8	9	8
167	2	2	2	2	1	3	2	3	3	2	1	4	3	3	1	0	1	5	2	2	7.83333	3	7.75	8	21	2	3	2	3	2	1	2	3	1	2	0	1	1	0	0	8	8	8	7	8	8
168	1	2	4	2	1	2	2	3	3	2	1	2	2	2	1	1	0	1	0	1	3.5	1	3.75	3	30	3	3	3	3	3	3	3	3	3	3	0	0	0	0	0	2	4	5	4	3	3
169	1	2	3	2	1	2	2	3	3	2	1	2	2	2	1	1	0	2	0	1	2.33333	1	2.25	2.5	30	3	3	3	3	3	3	3	3	3	3	0	0	0	0	0	2	2	2	3	2	3
170	2	2	1	2	1	4	2	3	3	2	1	4	3	1	1	0	0	5	1	2	5.16667	2	5.5	4.5	20	2	2	2	2	2	2	2	2	2	2	0	0	0	0	1	6	7	5	4	4	5
171	2	1	2	2	1	3	2	3	3	2	1	3	3	1	1	0	0	2	0	1	8.16667	3	8.25	8	26	3	2	3	3	2	3	2	3	2	3	0	0	0	0	0	8	9	9	7	9	7
172	2	2	2	1	1	2	2	3	3	2	1	2	2	1	1	1	0	1	0	1	3	1	3	3	23	3	2	2	2	3	2	2	3	2	2	0	0	0	0	0	2	2	3	5	2	4
173	1	2	3	2	1	2	2	2	2	2	1	2	2	1	1	0	0	1	5	3	8.66667	3	8.5	9	30	3	3	3	3	3	3	3	3	3	3	1	1	1	1	1	8	9	8	9	9	9
174	2	2	3	2	1	2	2	3	3	2	1	3	2	1	1	1	0	1	2	2	5.66667	2	5.5	6	13	1	1	2	1	1	1	2	1	2	1	1	0	1	0	0	6	6	5	5	7	5
175	1	1	2	2	1	2	2	3	3	2	1	2	2	2	1	1	0	2	0	1	2.83333	1	2.75	3	25	3	2	3	2	3	2	2	3	3	2	0	0	0	0	0	3	3	3	2	2	4
176	2	2	4	2	1	3	2	3	3	2	1	2	2	3	1	1	1	1	1	2	7.66667	3	8	7	23	2	2	2	2	3	2	2	3	2	3	0	0	0	1	0	7	8	9	8	8	6
177	1	1	4	1	1	3	2	2	2	2	1	3	2	1	1	0	0	4	2	2	5.33333	2	5	6	29	3	4	3	2	3	3	3	3	3	2	1	0	0	1	0	5	5	5	5	7	5
178	1	1	2	2	2	4	2	3	2	1	1	4	2	1	1	0	0	5	0	1	7.83333	3	8.5	6.5	25	2	3	3	2	3	2	3	2	3	2	0	0	0	0	0	8	9	9	8	7	6
179	2	2	4	2	3	4	2	3	3	2	1	1	2	1	1	0	0	1	3	3	3.5	1	3.25	4	40	4	4	4	4	4	4	4	4	4	4	1	1	1	0	0	3	3	4	3	4	4
180	2	2	3	2	1	2	2	3	3	2	1	2	2	1	1	1	0	3	0	1	2.83333	1	2.75	3	23	3	2	2	2	3	2	2	2	3	2	0	0	0	0	0	3	2	3	3	3	3
181	2	2	2	2	2	2	2	3	3	2	1	4	3	1	1	1	0	5	3	3	8.16667	3	8	8.5	26	3	2	2	3	3	2	3	3	2	3	0	1	0	1	1	8	8	8	8	9	8
182	1	1	2	2	2	4	2	2	3	2	1	2	2	1	1	1	0	1	3	3	6.66667	2	6.75	6.5	28	3	3	3	3	3	2	2	3	3	3	1	0	0	1	1	6	6	8	7	6	7
183	1	2	2	2	1	4	2	2	2	2	1	3	2	1	1	1	0	5	0	1	7.16667	3	6.75	8	20	2	2	2	2	2	2	2	2	2	2	0	0	0	0	0	7	6	7	7	8	8
184	2	1	1	2	2	2	2	3	3	2	1	1	2	1	1	1	0	2	2	2	5.66667	2	6	5	17	2	2	1	2	1	2	2	1	2	2	0	1	0	1	0	6	5	7	6	5	5
185	1	2	3	2	2	4	2	3	1	2	1	2	2	1	0	1	0	1	5	3	3.33333	1	2.5	5	20	2	2	2	2	2	2	2	2	2	2	1	1	1	1	1	2	2	2	4	5	5
186	1	1	1	2	2	4	2	3	3	1	1	4	1	1	1	0	0	5	0	1	8.5	3	8.5	8.5	21	3	2	2	3	2	1	2	2	2	2	0	0	0	0	0	9	9	8	8	8	9
187	1	2	3	2	2	3	2	3	2	2	2	1	2	3	1	1	1	1	5	3	6.33333	2	6	7	23	2	2	3	2	2	3	2	2	3	2	1	1	1	1	1	6	9	5	4	8	6
188	1	1	3	2	3	4	2	3	3	1	1	2	2	1	1	0	0	5	1	2	8	3	8	8	30	3	3	3	3	3	3	3	3	3	3	0	0	0	0	1	8	8	8	8	8	8
189	1	2	3	2	2	4	2	3	3	2	2	4	2	1	1	1	0	1	3	3	4.5	1	4.5	4.5	27	2	3	2	3	2	3	4	3	2	3	1	1	1	0	0	3	4	5	6	6	3
190	1	2	4	2	2	2	2	3	3	2	1	2	2	1	1	0	1	1	2	2	5.33333	2	5.5	5	15	2	1	2	1	1	2	2	1	1	2	0	0	1	1	0	5	5	6	6	5	5
191	1	2	3	2	1	3	2	1	1	2	2	4	2	1	1	1	1	1	4	3	8.16667	3	7.75	9	23	2	2	3	2	2	3	2	3	2	2	1	1	1	1	0	6	7	10	8	9	9
192	1	2	2	2	2	2	2	3	3	1	1	2	2	1	1	0	1	2	1	2	8.66667	3	8.5	9	25	2	2	3	3	2	3	2	2	3	3	0	0	1	0	0	8	9	9	8	9	9
193	2	1	2	2	1	1	1	3	3	2	1	4	3	1	1	0	0	2	0	1	4.33333	1	4.5	4	21	2	2	2	2	2	2	2	2	3	2	0	0	0	0	0	4	4	6	4	6	2
194	2	2	2	2	2	4	2	3	3	2	1	5	3	1	1	0	0	5	0	1	6.5	2	6.5	6.5	20	2	2	2	2	2	2	2	2	2	2	0	0	0	0	0	7	7	7	5	7	6
195	2	1	3	2	2	4	2	3	3	2	2	1	2	1	1	0	0	5	0	1	8	3	8.5	7	21	3	2	3	2	2	1	2	3	2	1	0	0	0	0	0	8	9	8	9	7	7
196	2	2	3	2	2	4	2	3	3	2	1	2	2	1	1	1	0	2	3	3	2.5	1	2.25	3	29	3	2	2	3	3	2	3	4	3	4	1	1	1	0	0	1	2	3	3	2	4
197	2	1	2	2	1	3	2	3	3	2	1	2	2	1	1	0	1	1	2	2	7.5	3	8	6.5	25	2	2	3	3	2	3	2	2	3	3	1	0	0	1	0	8	9	8	7	7	6
198	1	2	3	2	2	3	2	2	2	2	1	1	3	1	1	1	0	1	4	3	5.83333	2	5.75	6	13	1	2	1	2	1	1	2	1	1	1	1	1	1	1	0	6	6	5	6	7	5
199	2	2	2	2	1	2	3	3	3	2	1	2	2	3	1	0	1	1	5	3	7.66667	3	7.75	7.5	16	1	1	1	1	2	2	2	2	2	2	1	1	1	1	1	8	7	8	8	8	7
200	1	1	2	2	3	4	2	2	2	1	1	5	2	1	1	0	0	2	0	1	8	3	8	8	35	3	4	3	3	4	2	4	4	4	4	0	0	0	0	0	8	8	8	8	8	8
201	1	1	2	2	2	3	3	2	1	2	1	4	2	1	1	0	1	5	1	2	6.16667	2	7.25	4	23	2	2	3	2	2	3	2	2	3	2	0	0	0	1	0	7	8	7	7	5	3
202	2	2	2	2	1	4	2	3	3	2	1	4	3	1	1	1	0	1	4	3	6	2	6	6	25	4	3	2	1	1	2	3	4	3	2	1	1	1	0	1	8	6	4	6	5	7
203	2	2	3	2	1	3	2	3	3	2	1	3	3	1	0	0	0	1	5	3	8	3	8	8	16	2	2	0	2	2	2	2	0	2	2	1	1	1	1	1	8	8	8	8	8	8
204	1	1	2	1	3	2	2	3	3	2	1	2	2	1	1	0	1	1	3	3	6.16667	2	6.5	5.5	11	1	2	1	1	1	1	1	1	1	1	1	1	0	1	0	6	7	7	6	5	6
205	2	2	2	2	2	4	2	3	3	2	1	4	2	3	1	1	0	1	3	3	5.16667	2	5	5.5	31	2	3	2	3	3	4	3	4	3	4	1	1	1	0	0	5	4	4	7	4	7
206	1	1	2	2	3	4	2	3	1	1	1	2	3	1	1	1	1	1	1	2	7.33333	3	7	8	36	3	4	4	4	4	3	3	4	3	4	0	0	0	1	0	4	9	6	9	8	8
207	2	1	2	2	2	4	2	3	3	2	1	4	3	1	1	0	0	5	0	1	8.5	3	8.5	8.5	20	2	2	2	2	2	2	2	2	2	2	0	0	0	0	0	8	8	9	9	8	9
208	2	2	2	2	1	2	2	3	3	2	1	2	1	1	1	0	0	1	5	3	8.66667	3	8.75	8.5	22	3	2	3	2	2	2	2	2	2	2	1	1	1	1	1	9	8	9	9	9	8
209	1	2	3	2	2	2	2	2	2	2	1	2	2	1	1	1	0	1	3	3	5.83333	2	5.75	6	20	2	2	3	1	1	2	3	1	3	2	1	0	0	1	1	6	5	5	7	6	6
210	2	1	3	1	1	1	2	3	3	2	1	4	3	1	1	0	0	5	0	1	8.5	3	9	7.5	25	3	2	2	3	3	2	3	2	3	2	0	0	0	0	0	9	9	9	9	7	8
211	1	2	2	2	1	2	2	2	2	2	1	2	2	1	1	0	0	1	5	3	8.66667	3	8.75	8.5	24	2	3	2	2	2	3	2	2	3	3	1	1	1	1	1	9	9	9	8	8	9
212	2	2	1	2	1	1	1	3	3	2	1	2	1	1	1	0	0	5	0	1	8.83333	3	8.75	9	29	4	3	3	3	3	3	2	3	3	2	0	0	0	0	0	9	9	9	8	9	9
213	1	1	3	2	1	4	2	3	3	2	1	3	2	1	1	1	0	2	0	1	7	3	6.75	7.5	30	3	3	3	3	3	3	3	3	3	3	0	0	0	0	0	8	6	6	7	7	8
214	2	2	1	2	1	4	2	3	3	2	1	5	1	1	1	0	0	1	0	1	6.16667	2	6.25	6	29	3	2	3	3	3	3	3	3	3	3	0	0	0	0	0	6	6	7	6	6	6
215	2	1	2	2	2	4	2	3	3	1	1	5	3	1	1	0	1	5	0	1	8.66667	3	8.75	8.5	32	3	4	3	4	3	3	3	2	3	4	0	0	0	0	0	9	9	9	8	8	9
216	2	1	2	2	2	3	2	3	3	2	2	4	2	1	1	1	0	1	2	2	6	2	6	6	19	2	3	2	2	0	2	2	2	2	2	0	0	0	1	1	7	6	6	5	6	6
217	2	1	1	2	2	2	2	3	3	2	1	2	2	1	1	0	0	2	4	3	6.83333	2	6.5	7.5	25	2	2	3	2	3	2	3	3	3	2	1	1	0	1	1	7	6	6	7	8	7
218	1	1	2	2	2	3	2	2	2	2	1	4	2	2	0	1	0	3	0	1	7	3	7	7	20	2	2	2	2	2	2	2	2	2	2	0	0	0	0	0	8	7	6	7	7	7
219	2	1	2	2	1	4	2	3	2	2	2	4	2	1	1	1	0	2	5	3	5.83333	2	5.75	6	30	3	3	3	3	3	3	3	3	3	3	1	1	1	1	1	6	5	6	6	6	6
220	2	1	2	2	2	3	2	2	2	1	1	4	2	1	1	1	0	5	4	3	5	2	5	5	30	3	3	3	3	3	3	3	3	3	3	1	1	1	1	0	4	6	6	4	3	7
221	2	2	2	2	2	4	2	3	3	2	2	2	2	1	1	1	1	5	0	1	8.83333	3	8.75	9	35	4	3	4	3	4	3	4	3	4	3	0	0	0	0	0	9	9	9	8	9	9
222	2	1	1	2	3	2	2	3	3	2	1	2	3	1	1	1	1	1	0	1	6.83333	2	6.75	7	18	2	3	2	1	1	2	3	1	1	2	0	0	0	0	0	7	7	7	6	7	7
223	1	2	3	2	2	3	2	3	3	1	1	2	2	1	1	0	0	3	0	1	8.33333	3	8.5	8	20	2	2	2	2	2	2	2	2	2	2	0	0	0	0	0	9	8	9	8	8	8
224	2	2	2	2	2	2	2	3	3	2	1	3	3	1	1	0	1	4	4	3	7.66667	3	8	7	27	3	2	2	3	3	2	3	3	3	3	1	1	0	1	1	8	8	8	8	7	7
225	1	2	2	2	1	2	2	2	2	2	1	2	3	1	1	1	1	1	3	3	7	3	6.75	7.5	22	3	3	3	2	1	2	3	2	2	1	1	1	0	1	0	6	7	7	7	8	7
226	1	1	2	2	2	2	2	3	3	1	1	2	2	2	1	1	0	2	0	1	3.66667	1	3.5	4	20	2	2	2	2	2	2	2	2	2	2	0	0	0	0	0	3	4	3	4	4	4
227	1	1	1	2	2	3	2	1	1	2	1	1	3	3	1	0	0	2	1	2	4.83333	1	4.75	5	21	2	2	2	3	2	2	2	2	2	2	0	1	0	0	0	4	4	5	6	5	5
228	1	2	2	2	3	3	2	2	2	2	1	1	2	1	1	0	1	1	3	3	6.83333	2	7	6.5	21	2	3	2	3	1	2	2	3	1	2	1	1	0	1	0	7	7	7	7	6	7
229	1	1	3	2	2	3	2	2	2	1	1	1	2	1	0	0	0	4	4	3	3.83333	1	4	3.5	30	3	3	3	3	3	3	3	3	3	3	1	1	1	0	1	4	4	4	4	4	3
230	1	1	3	1	3	3	2	3	2	2	1	1	2	1	1	0	0	2	1	2	5	2	4.75	5.5	26	4	3	2	3	2	2	2	3	3	2	0	0	0	0	1	5	5	5	4	5	6
231	1	2	4	2	2	4	2	2	2	2	1	4	2	1	0	1	0	1	3	3	4.83333	1	4.75	5	28	4	3	2	2	4	3	2	2	3	3	1	1	1	0	0	5	4	4	6	5	5
232	1	1	2	2	1	2	2	1	2	2	1	5	2	1	1	0	0	5	1	2	10	3	10	10	35	3	3	4	3	4	3	3	4	4	4	0	1	0	0	0	10	10	10	10	10	10
233	1	1	2	2	2	3	2	1	1	2	1	4	2	1	1	0	0	1	0	1	3.33333	1	3.5	3	30	3	3	3	3	3	3	3	3	3	3	0	0	0	0	0	3	4	4	3	3	3
234	1	1	2	2	3	2	1	1	2	2	1	4	2	1	1	0	1	1	1	2	2.83333	1	2.75	3	26	3	3	2	2	3	2	2	3	3	3	1	0	0	0	0	2	3	3	3	3	3
235	1	1	3	2	3	4	2	3	2	1	1	3	2	1	1	0	0	5	0	1	1.83333	1	2	1.5	30	3	3	3	3	3	3	3	3	3	3	0	0	0	0	0	2	2	3	1	1	2
236	2	2	2	2	1	1	2	3	3	2	1	2	2	1	1	0	1	5	2	2	5.16667	2	5.75	4	17	2	2	2	2	1	2	1	2	2	1	1	0	0	0	1	6	6	7	4	4	4
237	1	1	2	2	1	3	2	2	2	2	1	4	3	1	1	0	0	2	0	1	5.33333	2	4.75	6.5	30	3	3	3	3	3	3	3	3	3	3	0	0	0	0	0	3	4	7	5	6	7
238	1	2	4	2	1	4	2	2	2	2	1	3	2	1	0	1	1	5	2	2	3.33333	1	3.75	2.5	12	0	4	4	4	0	0	0	0	0	0	1	0	0	1	0	4	5	3	3	3	2
239	1	1	3	2	1	4	2	2	2	2	1	1	2	1	1	1	1	2	0	1	5.33333	2	5.25	5.5	30	3	3	3	3	3	3	3	3	3	3	0	0	0	0	0	5	6	5	5	6	5
240	2	1	4	2	2	4	2	3	3	2	1	4	2	1	1	1	0	2	2	2	8	3	7.75	8.5	29	3	2	3	3	3	3	3	3	3	3	0	1	1	0	0	9	7	7	8	8	9
241	2	1	2	2	2	3	2	3	3	1	2	4	2	1	1	1	0	1	5	3	5.16667	2	5	5.5	24	3	3	3	3	2	2	2	2	2	2	1	1	1	1	1	6	2	6	6	6	5
242	2	2	3	2	1	5	2	3	3	2	2	2	2	1	1	1	0	1	4	3	7.5	3	7.25	8	19	2	1	2	1	2	2	2	2	2	3	1	1	1	0	1	6	8	7	8	8	8
243	2	1	1	3	1	2	2	3	3	2	1	4	3	1	1	0	0	1	1	2	5.16667	2	5.75	4	19	3	2	3	1	1	1	1	1	3	3	1	0	0	0	0	5	6	7	5	3	5
244	2	2	2	2	2	3	2	2	2	2	2	4	2	1	1	1	0	3	5	3	5	2	4.5	6	10	1	1	1	1	1	1	1	1	1	1	1	1	1	1	1	4	6	3	5	5	7
245	2	2	2	2	1	3	2	3	3	2	2	4	2	2	1	0	1	1	5	3	6.5	2	6.25	7	10	1	1	1	1	1	1	1	1	1	1	1	1	1	1	1	5	6	7	7	7	7
246	2	1	2	2	1	5	4	3	3	2	1	4	2	1	0	1	0	3	3	3	3.5	1	3.5	3.5	19	2	2	1	2	2	2	2	2	2	2	1	1	0	1	0	1	1	7	5	1	6
247	1	1	2	1	2	5	4	3	3	2	1	3	2	1	0	0	0	1	0	1	6.16667	2	6	6.5	20	2	2	2	2	2	2	2	2	2	2	0	0	0	0	0	5	4	8	7	7	6
248	2	2	3	2	1	2	2	3	3	2	1	1	2	3	1	0	0	1	5	3	8.83333	3	9	8.5	20	2	2	2	2	2	2	2	2	2	2	1	1	1	1	1	9	9	9	9	8	9
249	1	1	2	2	2	4	2	3	3	1	1	3	2	1	1	0	0	5	1	2	8.33333	3	8.25	8.5	30	3	3	3	3	3	3	3	3	3	3	0	1	0	0	0	8	8	8	9	9	8
250	1	2	3	2	1	3	2	3	3	2	1	3	2	1	1	0	0	1	2	2	5.33333	2	5	6	26	3	2	3	2	2	2	3	3	3	3	0	1	1	0	0	4	5	6	5	6	6
251	1	1	2	2	1	1	2	3	3	2	1	3	3	1	1	0	0	1	5	3	9	3	9	9	20	2	2	2	2	2	2	2	2	2	2	1	1	1	1	1	9	9	9	9	9	9
252	1	1	3	2	1	1	2	1	1	2	1	5	2	1	0	1	0	5	1	2	8.83333	3	8.75	9	36	3	3	4	4	4	4	4	4	3	3	1	0	0	0	0	7	10	9	9	9	9
253	1	1	2	2	2	1	2	1	1	2	1	3	3	1	1	1	0	5	1	2	8.83333	3	8.75	9	36	4	4	4	2	3	4	4	4	3	4	1	0	0	0	0	8	9	9	9	9	9
254	1	2	2	2	1	3	2	3	2	2	1	2	2	1	1	0	1	1	0	1	6.33333	2	6.5	6	27	3	3	2	2	3	2	3	3	3	3	0	0	0	0	0	7	5	8	6	5	7
255	2	1	1	2	2	2	2	3	3	2	1	4	2	1	1	0	0	5	0	1	6.16667	2	6.5	5.5	24	3	3	3	1	2	3	3	2	2	2	0	0	0	0	0	6	7	5	8	6	5
256	2	2	1	2	2	3	2	3	3	2	2	4	2	2	1	1	0	1	5	3	4	1	3.75	4.5	30	3	3	3	3	3	3	3	3	3	3	1	1	1	1	1	3	3	5	4	5	4
257	1	2	2	2	3	3	2	2	2	1	1	4	2	2	1	1	0	5	5	3	5.83333	2	5.75	6	30	3	3	3	3	3	3	3	3	3	3	1	1	1	1	1	5	5	7	6	6	6
258	1	2	2	2	1	3	2	2	2	2	2	3	1	3	1	1	0	1	3	3	9.16667	3	9.25	9	20	2	2	2	2	2	2	2	2	2	2	1	1	1	0	0	10	9	9	9	9	9
259	2	1	2	2	3	4	2	3	2	2	1	2	2	3	1	0	0	5	0	1	8.16667	3	8.25	8	31	3	3	3	3	4	3	3	3	3	3	0	0	0	0	0	9	9	7	8	8	8
260	1	2	2	2	2	4	2	2	2	2	1	3	2	1	1	1	0	1	0	1	5	2	5	5	30	3	3	3	3	3	3	3	3	3	3	0	0	0	0	0	5	6	5	4	5	5
261	1	2	2	2	2	4	2	2	2	2	1	3	2	1	0	0	0	5	0	1	9	3	9	9	30	3	3	3	3	3	3	3	3	3	3	0	0	0	0	0	9	9	9	9	9	9
262	1	1	4	2	1	3	2	2	2	1	1	3	2	2	1	1	0	5	5	3	5.83333	2	6.25	5	30	3	3	3	3	3	3	3	3	3	3	1	1	1	1	1	8	6	5	6	5	5
263	1	2	2	2	2	4	2	2	2	2	1	3	3	1	1	1	0	1	0	1	4.33333	1	4	5	30	3	3	3	3	3	3	3	3	3	3	0	0	0	0	0	3	4	4	5	7	3
264	1	2	2	2	2	3	2	3	3	2	2	4	2	2	1	1	0	5	5	3	5.33333	2	5.5	5	30	3	3	3	3	3	3	3	3	3	3	1	1	1	1	1	5	5	6	6	5	5
265	1	2	3	2	2	2	2	3	3	2	1	2	3	1	1	0	0	4	2	2	8.83333	3	8.75	9	26	3	2	3	2	2	3	2	3	3	3	0	1	0	1	0	8	8	9	10	9	9
266	1	2	2	2	1	3	2	2	2	2	1	3	2	1	1	1	0	1	0	1	5.16667	2	5.5	4.5	30	3	3	3	3	3	3	3	3	3	3	0	0	0	0	0	5	6	5	6	5	4
267	1	2	3	4	2	2	1	3	3	2	2	5	1	1	0	0	0	5	0	1	7.33333	3	7	8	32	3	3	4	3	3	3	3	4	3	3	0	0	0	0	0	7	8	7	6	8	8
268	1	1	3	2	1	4	2	1	3	1	1	2	1	1	0	1	0	2	0	1	6.5	2	6	7.5	24	2	2	3	2	2	3	2	3	2	3	0	0	0	0	0	6	6	6	6	8	7
269	2	1	3	2	1	3	2	3	3	2	1	4	2	3	1	0	0	1	1	2	8.5	3	8.25	9	40	4	4	4	4	4	4	4	4	4	4	1	0	0	0	0	9	9	6	9	9	9
270	2	1	1	2	2	2	2	3	3	2	1	4	2	1	0	0	0	1	0	1	5	2	5.75	3.5	24	3	2	3	2	4	2	2	2	2	2	0	0	0	0	0	5	5	8	5	5	2
271	2	1	2	2	1	2	2	3	3	2	1	4	3	1	1	0	0	1	0	1	6.33333	2	6.75	5.5	18	3	2	1	2	2	1	1	2	3	1	0	0	0	0	0	6	6	7	8	5	6
272	2	2	3	2	2	3	1	3	3	2	1	4	3	1	1	0	0	1	0	1	7.5	3	7.5	7.5	30	3	3	3	3	3	3	3	3	3	3	0	0	0	0	0	8	7	8	7	7	8
273	1	1	4	2	2	3	2	3	3	1	1	4	2	2	1	0	0	5	5	3	5.33333	2	4.75	6.5	30	3	3	3	3	3	3	3	3	3	3	1	1	1	1	1	4	4	5	6	6	7
274	2	2	3	2	1	4	2	3	3	2	1	3	2	2	1	1	1	1	3	3	3.83333	1	4	3.5	30	3	3	3	3	3	3	3	3	3	3	1	1	1	0	0	4	4	4	4	3	4
275	1	1	3	2	3	3	2	2	2	1	1	4	2	2	1	1	0	3	5	3	5.83333	2	5.75	6	30	3	3	3	3	3	3	3	3	3	3	1	1	1	1	1	7	5	4	7	5	7
276	2	1	2	2	2	3	2	3	3	2	1	3	1	1	1	0	1	2	0	1	8.66667	3	8.5	9	40	4	4	4	4	4	4	4	4	4	4	0	0	0	0	0	9	8	8	9	9	9
277	1	1	2	1	1	2	2	3	3	2	1	2	3	1	1	0	0	2	0	1	8.5	3	8.5	8.5	40	4	4	4	4	4	4	4	4	4	4	0	0	0	0	0	8	9	8	9	9	8
278	1	1	2	1	2	5	1	2	2	2	1	2	2	1	1	1	1	5	1	2	3.83333	1	3.25	5	40	4	4	4	4	4	4	4	4	4	4	1	0	0	0	0	3	2	8	0	5	5
279	1	1	3	2	1	2	2	1	3	2	1	1	2	1	1	0	1	2	3	3	1.33333	1	1.5	1	27	4	2	3	2	1	3	3	3	3	3	1	0	0	1	1	1	0	0	5	0	2
280	2	2	2	2	1	4	2	3	3	2	1	2	1	1	1	0	0	1	0	1	7	3	6.75	7.5	28	3	3	3	3	3	2	3	2	3	3	0	0	0	0	0	7	6	6	8	6	9
281	1	1	2	2	1	3	1	1	2	1	1	2	3	1	1	0	0	1	0	1	6.66667	2	6.5	7	16	2	2	1	1	3	1	1	1	2	2	0	0	0	0	0	6	6	8	6	8	6
282	1	2	4	2	1	4	2	2	2	2	1	3	2	1	1	1	0	2	2	2	8.5	3	8.5	8.5	30	3	3	3	3	3	3	3	3	3	3	0	0	0	1	1	8	9	8	9	8	9
283	1	2	2	2	2	2	2	2	2	2	2	2	2	1	1	1	1	1	3	3	6.66667	2	7	6	12	1	1	1	1	1	1	2	1	2	1	1	0	1	0	1	8	6	6	8	6	6
284	1	2	2	2	1	5	2	3	2	2	1	1	2	1	1	0	1	5	2	2	4.33333	1	4.25	4.5	21	2	2	2	3	2	2	2	2	2	2	1	0	0	0	1	4	4	4	5	5	4
285	2	1	2	2	1	2	2	3	3	2	2	5	2	1	1	0	0	1	4	3	7.5	3	7.5	7.5	20	2	2	2	2	2	2	2	2	2	2	1	1	1	0	1	8	8	7	7	8	7
286	1	2	2	2	1	3	2	2	2	2	1	4	2	1	1	0	0	1	0	1	8.5	3	8.5	8.5	20	2	2	2	2	2	2	2	2	2	2	0	0	0	0	0	9	9	8	8	8	9
287	1	2	1	2	1	2	1	3	3	2	2	4	1	1	1	0	1	1	5	3	8	3	8.25	7.5	21	3	2	2	2	1	3	2	2	2	2	1	1	1	1	1	8	8	8	9	6	9
288	2	2	2	2	2	2	2	3	3	2	1	3	1	1	1	1	0	1	3	3	3.33333	1	3.25	3.5	27	3	3	3	3	2	2	2	3	3	3	1	1	0	0	1	3	4	4	2	2	5
289	2	2	2	2	1	2	2	3	3	2	1	4	3	1	1	0	0	1	3	3	5.16667	2	5	5.5	21	2	2	2	2	2	2	2	3	2	2	1	1	1	0	0	8	4	4	4	5	6
290	2	1	1	3	1	1	2	3	3	2	2	3	2	3	1	1	1	1	4	3	3.66667	1	3.75	3.5	9	1	1	1	0	1	1	1	1	1	1	1	1	1	0	1	4	5	3	3	4	3
291	2	2	2	2	1	2	2	3	3	2	1	3	3	1	1	1	0	1	2	2	4.5	1	4.5	4.5	20	2	2	2	2	2	2	2	2	2	2	1	1	0	0	0	5	4	4	5	5	4
292	2	2	3	2	1	2	2	3	3	2	2	2	1	3	1	1	1	1	5	3	4.5	1	4.75	4	20	2	2	2	2	2	2	2	2	2	2	1	1	1	1	1	4	4	6	5	3	5
293	1	2	3	2	2	4	2	3	2	2	1	2	3	3	1	0	1	1	5	3	10	3	10	10	18	2	3	2	2	1	1	2	1	2	2	1	1	1	1	1	10	10	10	10	10	10
294	1	1	3	2	2	4	1	3	2	2	1	3	2	1	1	0	0	5	0	1	10	3	10	10	30	3	3	3	3	3	3	3	3	3	3	0	0	0	0	0	10	10	10	10	10	10
295	1	2	3	4	1	4	2	3	3	2	1	3	2	1	0	0	1	1	4	3	10	3	10	10	10	1	1	1	1	1	1	1	1	1	1	1	1	1	0	1	10	10	10	10	10	10
296	2	1	1	2	1	2	2	3	3	2	1	4	3	1	1	0	0	5	0	1	8.66667	3	8.5	9	30	3	3	3	3	3	3	3	3	3	3	0	0	0	0	0	8	8	10	8	8	10
297	1	2	3	2	1	3	2	3	2	2	1	2	2	1	1	1	0	1	2	2	8.16667	3	9	6.5	20	2	2	2	2	2	2	2	2	2	2	0	0	0	1	1	9	8	9	10	7	6
298	2	1	2	2	1	2	2	3	3	2	1	1	2	1	1	1	0	1	0	1	6.33333	2	6.5	6	30	3	3	3	3	3	3	3	3	3	3	0	0	0	0	0	6	7	7	6	6	6
299	1	2	3	2	1	3	2	2	2	2	1	2	3	1	0	0	1	5	0	1	8	3	7	10	30	3	3	3	3	3	3	3	3	3	3	0	0	0	0	0	6	7	9	6	10	10
300	2	2	2	2	1	1	2	2	2	2	1	4	2	1	1	1	1	1	5	3	9.66667	3	9.5	10	10	1	1	1	1	1	1	1	1	1	1	1	1	1	1	1	10	10	8	10	10	10
301	2	2	1	2	1	3	2	3	3	2	1	2	2	3	1	1	0	1	0	1	7.16667	3	6.5	8.5	30	3	3	3	3	3	3	3	3	3	3	0	0	0	0	0	6	7	7	6	9	8
302	1	1	4	2	2	3	2	2	2	1	1	3	2	2	0	0	0	5	5	3	5.33333	2	5.5	5	30	3	3	3	3	3	3	3	3	3	3	1	1	1	1	1	6	4	6	6	5	5
303	1	1	2	2	1	5	2	1	2	2	2	3	2	1	1	0	1	1	0	1	10	3	10	10	10	1	1	1	1	1	1	1	1	1	1	0	0	0	0	0	10	10	10	10	10	10
304	2	1	1	2	2	3	2	3	3	1	1	4	2	2	1	0	0	3	5	3	5.16667	2	5	5.5	30	3	3	3	3	3	3	3	3	3	3	1	1	1	1	1	5	4	5	6	6	5
305	2	1	3	2	2	3	2	3	3	1	1	4	2	2	0	1	0	3	5	3	5.66667	2	5.75	5.5	30	3	3	3	3	3	3	3	3	3	3	1	1	1	1	1	5	5	7	6	5	6
306	1	1	2	2	2	2	2	2	2	1	1	3	2	2	0	1	0	2	5	3	5	2	4.75	5.5	30	3	3	3	3	3	3	3	3	3	3	1	1	1	1	1	4	4	5	6	5	6
307	1	2	2	2	1	2	2	2	2	2	2	4	3	1	1	1	0	1	5	3	8.5	3	9	7.5	21	2	3	2	2	2	2	2	2	2	2	1	1	1	1	1	10	10	8	8	8	7
308	1	1	2	1	2	3	2	3	1	2	1	1	2	1	1	0	0	5	1	2	8.66667	3	9.5	7	27	4	4	2	2	2	2	2	3	3	3	0	0	0	0	1	9	9	10	10	6	8
309	2	2	1	2	1	1	2	2	2	2	2	3	2	1	0	1	0	3	5	3	5.83333	2	5.5	6.5	30	3	3	3	3	3	3	3	3	3	3	1	1	1	1	1	6	5	6	5	7	6
310	1	1	4	2	3	4	2	2	2	1	1	2	2	1	1	0	0	5	0	1	8	3	8	8	37	4	3	4	4	4	4	3	3	4	4	0	0	0	0	0	8	8	8	8	8	8
311	1	1	3	1	1	1	1	2	2	2	1	4	3	1	0	0	0	5	1	2	4.16667	1	3.5	5.5	20	2	2	2	2	2	2	2	2	2	2	0	0	0	1	0	1	2	3	8	8	3
312	1	2	2	4	1	2	2	2	2	2	1	3	1	1	1	1	1	1	0	1	9.16667	3	9.5	8.5	23	3	2	3	2	3	2	2	2	2	2	0	0	0	0	0	9	9	10	10	9	8
313	1	1	2	2	1	3	2	2	2	1	1	3	2	2	1	0	0	2	5	3	4.16667	1	4	4.5	30	3	3	3	3	3	3	3	3	3	3	1	1	1	1	1	4	4	4	4	5	4
314	1	2	3	2	1	2	2	1	1	2	1	3	3	1	1	1	0	1	5	3	9.83333	3	9.75	10	27	3	3	3	3	2	3	2	3	3	2	1	1	1	1	1	9	10	10	10	10	10
315	1	2	3	2	1	3	2	2	2	2	2	4	2	2	0	1	1	3	5	3	6.5	2	6.5	6.5	30	3	3	3	3	3	3	3	3	3	3	1	1	1	1	1	6	6	8	6	6	7
316	2	1	2	2	1	3	2	3	3	2	1	4	3	1	1	0	0	5	0	1	9.16667	3	9	9.5	36	4	4	4	4	3	3	3	3	4	4	0	0	0	0	0	9	9	9	9	10	9
317	1	1	2	2	2	3	2	2	2	1	2	4	2	2	1	0	0	2	5	3	5.16667	2	5.5	4.5	30	3	3	3	3	3	3	3	3	3	3	1	1	1	1	1	5	6	6	5	5	4
318	2	1	2	2	2	3	2	3	3	2	1	4	3	1	1	0	1	2	4	3	4.16667	1	4.25	4	17	2	2	2	1	2	1	2	2	1	2	1	1	0	1	1	4	5	4	4	4	4
319	2	1	1	2	1	2	2	3	3	2	1	4	3	1	1	0	1	1	0	1	6.33333	2	6.5	6	20	2	2	2	2	2	2	2	2	2	2	0	0	0	0	0	6	7	6	7	6	6
320	2	2	2	2	1	1	2	3	3	2	1	2	2	1	1	0	0	1	0	1	6.33333	2	6.25	6.5	20	2	2	2	2	2	2	2	2	2	2	0	0	0	0	0	6	6	6	7	6	7
321	1	2	1	2	2	4	2	2	2	2	2	4	3	1	1	0	1	5	4	3	7.5	3	7.25	8	21	2	4	2	2	2	1	2	1	3	2	1	1	1	1	0	7	8	7	7	8	8
322	2	1	3	2	2	3	2	3	3	2	1	3	2	1	1	0	0	5	0	1	8.83333	3	8.75	9	39	4	4	4	4	3	4	4	4	4	4	0	0	0	0	0	9	8	9	9	8	10
323	2	2	2	2	1	1	2	3	3	2	1	2	2	1	1	1	0	2	0	1	6.16667	2	6.25	6	30	3	3	3	3	3	3	3	3	3	3	0	0	0	0	0	6	7	6	6	6	6
324	2	2	3	2	1	2	2	3	3	2	1	2	3	1	1	0	0	2	0	1	6.83333	2	6.5	7.5	20	2	2	2	2	2	2	2	2	2	2	0	0	0	0	0	7	6	6	7	8	7
325	1	1	4	2	1	2	2	2	2	2	1	4	2	1	0	0	1	5	0	1	8.66667	3	9	8	40	4	4	4	4	4	4	4	4	4	4	0	0	0	0	0	9	9	9	9	8	8
326	1	2	2	2	1	3	2	3	2	2	1	2	2	1	1	1	0	5	0	1	6.16667	2	6.25	6	29	3	3	3	3	2	3	3	3	3	3	0	0	0	0	0	5	7	6	7	7	5
327	2	1	3	2	2	3	2	3	3	2	1	2	2	1	0	0	0	1	2	2	4	1	4	4	16	2	1	2	2	3	1	1	2	1	1	1	1	0	0	0	3	4	4	5	3	5
328	1	1	2	3	3	3	2	1	1	1	1	4	2	2	1	0	0	2	1	2	3.66667	1	4.75	1.5	22	3	2	2	1	3	2	1	2	3	3	1	0	0	0	0	5	3	6	5	2	1
329	1	2	2	2	2	2	2	3	3	2	2	4	2	1	1	0	1	1	5	3	4	1	4	4	20	2	2	2	2	2	2	2	2	2	2	1	1	1	1	1	4	4	4	4	4	4
330	1	1	4	2	2	2	2	2	2	1	1	1	2	1	1	1	1	1	2	2	6.83333	2	7.25	6	29	3	3	3	3	3	2	3	3	3	3	1	0	0	1	0	6	7	8	8	6	6
331	2	1	2	2	2	2	2	3	3	2	1	3	2	3	1	0	1	2	5	3	6	2	6	6	20	2	2	2	2	2	2	2	2	2	2	1	1	1	1	1	6	6	6	6	6	6
332	1	1	2	1	1	2	1	3	3	2	1	4	3	1	1	0	1	3	5	3	3.83333	1	3.75	4	20	2	2	2	2	2	2	2	2	2	2	1	1	1	1	1	3	4	4	4	4	4
333	1	1	2	2	2	3	2	3	3	2	1	4	2	1	1	0	1	2	0	1	7	3	7.25	6.5	20	2	2	2	2	2	2	2	2	2	2	0	0	0	0	0	7	7	8	7	6	7
334	1	2	3	2	1	2	2	3	3	2	1	3	2	1	1	0	1	1	5	3	6.33333	2	6.25	6.5	20	2	2	2	2	2	2	2	2	2	2	1	1	1	1	1	6	7	6	6	6	7
335	1	2	2	2	1	2	2	3	3	2	1	2	2	1	1	0	0	1	1	2	7	3	6.75	7.5	34	4	4	4	3	3	3	3	3	4	3	0	1	0	0	0	7	8	7	5	8	7
336	2	1	2	2	1	1	2	3	3	2	1	1	2	1	1	0	0	2	3	3	6.16667	2	6	6.5	30	3	3	3	3	3	3	3	3	3	3	1	1	1	0	0	5	5	7	7	6	7
337	1	1	2	2	2	3	2	3	2	1	1	4	3	1	1	0	0	1	0	1	8.66667	3	9	8	33	4	4	4	3	3	3	3	3	3	3	0	0	0	0	0	9	9	9	9	8	8
338	1	1	2	1	1	2	2	3	2	2	1	4	3	1	1	0	0	4	5	3	4.5	1	4.5	4.5	30	3	3	3	3	3	3	3	3	3	3	1	1	1	1	1	3	5	5	5	5	4
339	1	2	2	2	1	2	2	3	3	2	1	2	2	3	1	0	0	1	0	1	7.5	3	8.25	6	28	1	3	3	3	3	3	3	3	3	3	0	0	0	0	0	9	8	9	7	6	6
340	2	2	4	2	2	2	2	3	3	2	1	4	3	1	1	0	1	1	5	3	5.83333	2	6	5.5	20	2	2	2	2	2	2	2	2	2	2	1	1	1	1	1	6	6	7	5	5	6
341	1	2	3	2	1	2	2	3	3	2	1	4	2	1	0	0	1	1	3	3	7	3	7.25	6.5	38	4	4	4	4	4	4	4	4	3	3	1	1	1	0	0	7	7	8	7	7	6
342	2	1	2	1	2	5	2	3	3	2	1	2	2	1	0	1	0	1	0	1	7.5	3	7.5	7.5	20	2	2	2	2	2	2	2	2	2	2	0	0	0	0	0	8	8	7	7	8	7
343	2	2	4	2	1	3	2	3	3	2	2	2	1	3	0	0	1	1	3	3	5.66667	2	5.75	5.5	34	4	4	4	4	3	3	3	3	3	3	0	1	1	1	0	5	6	5	7	5	6
344	1	2	2	2	2	4	2	3	2	2	1	3	2	1	1	0	0	2	0	1	7.16667	3	7.75	6	40	4	4	4	4	4	4	4	4	4	4	0	0	0	0	0	8	8	8	7	6	6
345	1	2	2	2	2	3	2	2	2	2	2	4	2	1	1	1	0	1	2	2	8	3	7.5	9	10	1	1	1	1	1	1	1	1	1	1	0	1	0	1	0	6	7	8	9	9	9
346	2	2	2	2	1	1	1	3	3	2	2	2	3	3	0	1	0	1	2	2	7.33333	3	7.25	7.5	15	2	1	2	1	2	1	2	1	2	1	0	1	0	1	0	6	7	8	8	8	7
347	1	2	2	2	1	2	2	3	3	2	1	1	2	3	1	0	0	1	2	2	7.16667	3	6.75	8	15	2	1	2	1	2	1	2	1	2	1	0	1	0	1	0	6	8	6	7	9	7
348	1	2	2	2	1	3	2	3	2	2	1	4	2	1	1	0	0	2	1	2	8.16667	3	8.25	8	29	3	3	3	3	3	3	3	3	3	2	1	0	0	0	0	8	8	9	8	8	8
349	1	2	2	4	2	3	2	3	2	2	1	2	2	3	1	0	0	1	0	1	10	3	10	10	20	2	2	2	2	2	2	2	2	2	2	0	0	0	0	0	10	10	10	10	10	10
350	1	2	2	2	2	3	2	3	3	2	1	2	2	1	1	0	0	4	1	2	7.83333	3	8	7.5	27	3	3	3	3	2	2	2	3	3	3	1	0	0	0	0	8	9	7	8	7	8
351	2	2	4	4	1	4	2	3	3	2	1	2	2	3	1	0	1	1	1	2	10	3	10	10	20	2	2	2	2	2	2	2	2	2	2	0	0	0	1	0	10	10	10	10	10	10
352	1	2	2	2	2	3	2	3	3	2	1	3	2	1	1	0	0	5	0	1	8.66667	3	8.75	8.5	23	2	2	2	2	3	3	3	2	2	2	0	0	0	0	0	9	9	8	9	9	8
353	1	1	2	1	2	4	1	3	3	2	1	3	2	1	0	1	1	1	3	3	10	3	10	10	20	2	2	2	2	2	2	2	2	2	2	1	1	1	0	0	10	10	10	10	10	10
354	1	2	3	2	1	2	2	2	2	2	1	3	3	3	1	0	1	1	3	3	8	3	8	8	16	1	1	1	1	2	2	2	2	2	2	1	1	1	0	0	8	8	8	8	8	8
355	2	2	2	2	1	5	2	3	3	2	1	4	2	1	1	1	0	1	5	3	4.66667	1	4.5	5	10	1	1	1	1	1	1	1	1	1	1	1	1	1	1	1	4	4	5	5	5	5
356	2	2	2	2	1	1	2	3	3	2	2	4	3	1	1	0	0	1	0	1	7.5	3	7.25	8	29	3	2	3	3	2	4	3	3	3	3	0	0	0	0	0	8	8	6	7	8	8
357	1	2	2	2	2	4	2	3	3	2	1	4	2	1	1	0	0	4	0	1	8.33333	3	8	9	40	4	4	4	4	4	4	4	4	4	4	0	0	0	0	0	9	7	9	7	9	9
358	2	2	3	2	1	5	2	3	3	2	1	3	2	1	1	0	1	1	2	2	6.5	2	6.5	6.5	20	2	2	2	2	2	2	2	2	2	2	0	0	0	1	1	7	6	6	7	6	7
359	2	2	2	2	2	5	2	3	3	2	1	2	2	1	1	0	1	4	0	1	7.66667	3	7.75	7.5	38	3	3	4	4	4	4	4	4	4	4	0	0	0	0	0	7	8	9	7	6	9
360	1	1	3	2	2	2	2	3	3	2	1	4	3	1	1	0	1	1	3	3	6.16667	2	6.25	6	13	1	1	1	1	1	1	2	2	1	2	1	1	1	0	0	6	6	7	6	6	6
361	2	2	4	2	1	2	2	3	3	2	1	3	3	1	1	0	0	1	0	1	7.16667	3	7.75	6	26	2	2	3	3	3	2	2	3	3	3	0	0	0	0	0	7	9	7	8	7	5
362	2	2	2	2	1	4	2	3	3	1	1	3	1	1	1	0	0	1	1	2	6.16667	2	6.25	6	21	2	2	2	2	2	2	2	2	3	2	0	1	0	0	0	7	6	6	6	6	6
363	2	1	2	2	1	3	2	3	3	2	1	2	3	1	1	0	0	1	0	1	8.16667	3	8.5	7.5	38	4	4	2	4	4	4	4	4	4	4	0	0	0	0	0	9	9	8	8	9	6
364	2	1	2	2	2	3	2	3	3	2	1	3	2	1	1	0	0	4	0	1	9.33333	3	9.25	9.5	40	4	4	4	4	4	4	4	4	4	4	0	0	0	0	0	9	9	10	9	9	10
365	2	2	2	2	1	2	2	3	3	2	1	4	3	1	1	0	0	1	0	1	6.83333	2	7.25	6	16	1	3	1	1	1	3	1	1	1	3	0	0	0	0	0	8	8	7	6	6	6
366	1	1	3	2	1	2	2	3	3	2	1	4	2	1	1	0	0	4	5	3	6.16667	2	6.25	6	30	3	3	3	3	3	3	3	3	3	3	1	1	1	1	1	8	5	6	6	6	6
367	2	1	1	1	4	2	2	3	3	2	1	5	3	1	1	0	1	1	2	2	7.66667	3	8	7	23	2	2	3	3	2	2	2	1	3	3	0	1	1	0	0	8	7	8	9	7	7
368	1	2	3	2	3	4	2	1	1	2	2	2	2	1	1	1	0	1	5	3	7.5	3	8.25	6	31	4	4	4	1	4	4	4	2	2	2	1	1	1	1	1	10	10	7	6	6	6
369	1	1	2	1	1	2	2	3	3	2	1	1	3	1	1	0	0	4	0	1	6.33333	2	6.5	6	20	2	2	2	2	2	2	2	2	2	2	0	0	0	0	0	6	5	6	9	6	6
370	2	1	2	2	2	3	2	3	3	2	1	3	2	1	1	0	0	5	0	1	9.16667	3	9	9.5	36	3	3	3	3	4	4	4	4	4	4	0	0	0	0	0	9	10	9	8	10	9
371	1	2	3	2	2	3	2	3	3	2	1	3	2	1	1	0	0	5	0	1	8.66667	3	9	8	40	4	4	4	4	4	4	4	4	4	4	0	0	0	0	0	9	9	9	9	8	8
372	2	2	1	2	2	3	2	3	3	1	1	3	2	3	1	0	0	5	0	1	7.66667	3	8	7	40	4	4	4	4	4	4	4	4	4	4	0	0	0	0	0	9	9	6	8	7	7
373	1	1	2	2	1	3	2	3	3	2	1	3	3	1	1	0	0	5	0	1	8.33333	3	8.5	8	40	4	4	4	4	4	4	4	4	4	4	0	0	0	0	0	8	9	9	8	8	8
374	2	2	4	2	2	3	2	3	3	2	1	3	2	3	1	0	0	5	0	1	9.5	3	9.5	9.5	36	0	4	4	4	4	4	4	4	4	4	0	0	0	0	0	9	10	10	9	10	9
375	1	2	3	2	1	4	2	2	3	2	1	3	2	1	1	0	0	5	4	3	9.5	3	9.5	9.5	32	4	4	4	4	4	2	4	2	2	2	0	1	1	1	1	9	10	10	9	9	10
376	1	2	2	2	1	3	2	3	3	2	1	4	2	1	1	0	0	1	0	1	10	3	10	10	40	4	4	4	4	4	4	4	4	4	4	0	0	0	0	0	10	10	10	10	10	10
377	1	1	2	1	2	2	1	3	1	2	1	4	3	1	0	0	0	5	1	2	3.66667	1	2.5	6	21	2	2	3	2	2	2	2	2	2	2	1	0	0	0	0	2	4	2	2	6	6
378	2	1	2	1	3	1	1	3	3	2	1	4	3	1	1	0	0	5	0	1	3.5	1	3.75	3	14	2	2	2	1	2	1	1	1	1	1	0	0	0	0	0	3	4	4	4	3	3
379	1	2	1	2	1	2	2	3	2	2	1	4	2	1	1	0	1	1	0	1	7.16667	3	7.25	7	20	2	2	2	2	2	2	2	2	2	2	0	0	0	0	0	7	7	7	8	7	7
380	1	1	2	2	1	2	2	2	2	2	1	4	3	1	0	1	1	1	5	3	10	3	10	10	24	3	3	3	3	2	2	2	2	2	2	1	1	1	1	1	10	10	10	10	10	10
381	2	2	3	2	1	2	2	3	3	2	1	4	2	1	0	0	1	1	5	3	6.16667	2	6	6.5	20	2	2	2	2	2	2	2	2	2	2	1	1	1	1	1	6	6	6	6	6	7
382	2	2	2	2	1	1	2	2	2	2	1	1	2	1	0	1	1	1	3	3	9.83333	3	9.75	10	23	3	3	3	2	2	2	2	2	2	2	1	1	1	0	0	10	9	10	10	10	10
383	2	1	1	1	3	2	1	3	3	2	1	4	2	1	1	1	0	1	0	1	10	3	10	10	21	3	2	2	2	2	2	2	2	2	2	0	0	0	0	0	10	10	10	10	10	10
384	2	2	4	2	1	2	2	3	3	2	1	2	3	3	1	1	1	1	2	2	8.16667	3	8.75	7	15	2	1	2	1	2	1	2	1	2	1	0	1	0	1	0	9	9	10	7	7	7
385	2	1	1	2	2	2	2	3	3	2	1	3	2	1	1	0	0	4	0	1	6	2	5.75	6.5	20	2	2	2	2	2	2	2	2	2	2	0	0	0	0	0	5	5	7	6	7	6
386	1	1	1	2	1	2	2	3	3	2	1	4	1	1	1	0	1	1	0	1	10	3	10	10	26	3	2	3	3	3	2	3	2	2	3	0	0	0	0	0	10	10	10	10	10	10
387	2	2	2	2	1	2	2	3	3	2	1	1	3	1	1	1	1	1	2	2	7.83333	3	8.75	6	15	2	1	2	1	2	1	2	1	2	1	0	1	0	1	0	9	9	9	8	6	6
388	1	1	2	2	3	2	2	3	3	2	1	4	1	1	0	0	1	1	2	2	10	3	10	10	29	3	3	3	3	2	3	3	3	3	3	0	0	0	1	1	10	10	10	10	10	10
389	1	1	2	1	3	2	2	3	3	2	1	3	2	1	1	0	1	3	0	1	10	3	10	10	24	2	2	2	2	3	2	2	3	3	3	0	0	0	0	0	10	10	10	10	10	10
390	1	2	2	2	2	3	2	3	3	2	1	1	2	1	1	1	0	1	3	3	10	3	10	10	28	3	2	3	2	3	3	3	3	3	3	1	0	1	0	1	10	10	10	10	10	10
391	1	1	2	2	1	2	2	2	2	2	1	4	2	1	1	1	0	1	3	3	10	3	10	10	29	2	3	3	3	3	3	3	3	3	3	0	0	1	1	1	10	10	10	10	10	10
392	1	1	2	1	1	5	2	1	2	2	1	1	2	1	1	0	0	1	1	2	4.5	1	3.5	6.5	21	2	2	2	2	2	2	2	2	2	3	1	0	0	0	0	2	4	4	4	6	7
393	2	1	4	2	1	2	2	3	3	2	1	4	2	1	1	0	0	1	0	1	6.66667	2	6.75	6.5	30	3	3	3	3	3	3	3	3	3	3	0	0	0	0	0	6	8	6	7	6	7
394	2	1	2	2	1	2	2	2	2	1	1	4	2	1	1	0	0	1	5	3	9.83333	3	9.75	10	27	3	2	2	2	3	3	3	3	3	3	1	1	1	1	1	9	10	10	10	10	10
395	2	1	3	2	1	2	2	3	3	2	1	1	1	3	1	0	0	5	4	3	8.16667	3	8.25	8	24	1	2	3	3	3	2	3	2	2	3	1	1	1	0	1	9	8	8	8	8	8
396	2	1	1	2	1	2	2	3	3	2	1	1	2	1	1	0	0	1	0	1	5	2	5.25	4.5	20	2	2	2	2	2	2	2	2	2	2	0	0	0	0	0	5	5	6	5	4	5
397	1	2	2	2	1	2	2	2	2	2	1	2	3	3	1	0	1	4	1	2	7.83333	3	7.5	8.5	22	3	3	3	3	1	1	1	1	3	3	0	1	0	0	0	8	8	7	7	9	8

## Sheet: Sheet1
num	sex	age	age.q2	BMI	BMI.q4	height	weight	marry	educationlevel	monthlyhouseholdincome	Employeemedical insurance	Residentmedicalinsurance	Subsistenceallowance	residentialsituation	smokingstatus	drinkingstatus	employment	falls	dialysisduration	dialysisfrequency	vascularaccess	hypertension	diabetes	heartdisease	exercise	frailty	frailty.q3	Selfefficacy	Selfefficacy.q3	Symptommanagement	Commondiseasemanagement	selfmanagement	problemsolving	Performselfcare	Partnership	Emotionalprocessing	conscientiousness	extraversion	agreeableness	openness	emotionalinstability	Economictoxicity	Economictoxicity.q4
1	1	58	1	16.91	1	174	51.2	2	2	2	0	1	0	2	2	2	2	1	4	3	1	1	0	0	2	4	3	7.16667	3	6.75	8	40	10	14	8	8	2.5	3.5	2.5	2.67	3	23	2
2	2	61	2	20.31	2	160	52	2	2	3	1	0	0	2	3	3	2	1	3	3	2	1	0	0	2	2	2	7.16667	3	7	7.5	56	13	17	14	12	3.5	4	2.5	2	2	24	2
3	2	43	1	21.25	2	160	54.4	2	1	2	0	1	0	2	3	3	2	2	3	3	1	1	0	0	1	2	2	4.5	1	4.75	4	45	9	18	10	8	4	4.5	3.5	3.33	4	12	3
4	1	41	1	21.14	2	180	68.5	2	3	2	0	1	1	2	2	2	2	1	4	3	1	1	0	0	5	0	1	7	3	7.5	6	58	17	19	12	10	4	3.5	4	3.33	3.5	12	3
5	1	48	1	20.79	2	172	61.5	2	2	5	0	0	1	1	3	2	2	2	1	1	1	1	0	0	1	2	2	9.16667	3	9.5	8.5	66	20	20	14	12	5	5	5	4.33	4	20	2
6	1	42	1	21.46	2	178	68	1	1	1	0	0	1	2	1	2	2	1	4	3	1	1	0	0	5	2	2	6	2	6	6	60	15	21	12	12	5	4.5	4.5	4.33	5	10	3
7	2	38	1	28.04	4	158	70	2	1	5	0	0	1	2	3	3	2	1	4	3	1	0	0	0	4	3	3	7.16667	3	6.25	9	56	14	22	10	10	4.5	5	5	4.67	4	12	3
8	1	57	1	21.96	2	174	66.5	2	1	2	0	1	0	2	2	2	2	1	2	3	1	1	0	0	1	1	2	6	2	6	6	40	10	14	8	8	3.5	3.5	3	3.33	3	21	2
9	2	72	2	23.44	2	160	60	2	1	2	0	1	0	2	3	3	2	1	2	3	2	1	0	1	1	3	3	6	2	5.5	7	50	12	17	10	11	2.5	3	3	3	2.5	21	2
10	2	58	1	21.22	2	161	55	1	2	3	1	0	0	1	3	3	2	1	1	1	1	1	1	0	1	2	2	6.16667	2	6	6.5	31	6	16	4	5	3.5	3	3	3	3	12	3
11	1	74	2	22.49	2	170	65	2	1	3	1	0	0	2	2	2	2	1	2	1	1	0	0	0	1	2	2	5	2	5	5	62	18	23	11	10	4.5	4	4	3.67	3	21	2
12	2	56	1	20.2	2	165	55	2	1	5	0	1	1	2	3	3	2	1	3	3	1	1	0	0	5	5	3	1	1	1	1	62	17	25	12	8	4.5	4	4.5	3.33	3.5	20	2
13	2	44	1	14.84	1	160	38	2	2	2	0	1	0	2	3	3	2	2	4	3	1	0	0	0	1	2	2	8.5	3	8.5	8.5	48	13	17	9	9	3	2	3	2	3	21	2
14	1	59	1	21.29	2	177	66.7	1	2	2	1	0	0	1	3	3	2	1	2	3	1	0	1	0	2	2	2	2	1	2	2	51	13	18	10	10	3	3.5	3	3	3	23	2
15	2	78	2	16.62	1	158	41.5	2	1	2	0	1	0	2	3	3	2	1	2	3	1	1	0	1	1	3	3	7.66667	3	8.5	6	47	10	16	11	10	2.5	2.5	2.5	2.67	2.5	21	2
16	2	60	2	23.2	2	160	59.4	2	2	3	0	1	0	2	3	3	2	1	4	1	1	1	1	0	2	3	3	2	1	2	2	40	10	14	8	8	3	4	3	3.33	2	23	2
17	1	56	1	20.64	2	165	56.2	2	2	4	0	1	0	2	3	3	2	1	2	3	1	1	1	0	2	2	2	2	1	2	2	41	11	14	8	8	2	4	2	2	2	23	2
18	1	37	1	23.61	2	178	74.8	2	1	4	0	1	1	2	3	2	2	1	5	3	1	1	0	0	5	0	1	8.16667	3	8	8.5	57	14	19	12	12	4	4	4	4	3	33	1
19	1	30	1	17.63	1	175	54	1	1	1	0	1	1	2	3	3	2	2	5	3	1	1	0	0	4	2	2	5.5	2	5.25	6	66	20	22	13	11	4	2	2.5	2.67	3.5	21	2
20	1	39	1	22.76	2	169	65	2	2	5	0	0	1	2	2	2	2	1	5	2	1	1	0	0	1	5	3	4.83333	1	4.75	5	80	20	28	16	16	5	5	5	4.33	3	8	3
21	1	54	1	23.44	2	160	60	2	2	3	0	1	0	2	3	3	2	1	2	3	1	1	1	0	4	0	1	8	3	8	8	60	15	21	12	12	4	4	4	4	2	31	1
22	2	65	2	20.7	2	163	55	4	2	2	1	0	0	1	3	3	2	1	5	2	2	1	1	0	1	4	3	0	1	0	0	40	10	14	8	8	2.5	4	3	2.33	4.5	8	3
23	2	36	1	19.43	2	158	48.5	2	1	2	0	1	0	2	3	3	1	1	4	3	1	1	0	0	1	4	3	6	2	6.25	5.5	50	11	16	12	11	2.5	3	3	2.67	3	21	2
24	1	47	1	19.82	2	178	62.8	2	1	2	0	1	0	2	2	2	2	1	2	1	1	1	0	0	1	4	3	4.83333	1	4.5	5.5	44	12	16	8	8	2.5	2.5	3	3	3	22	2
25	1	45	1	22.03	2	166	60.7	2	1	3	0	1	1	2	3	3	2	1	4	3	1	1	1	0	2	3	3	2	1	2	2	40	10	14	8	8	2	2.5	2	2	3	23	2
26	1	36	1	20.9	2	168	59	2	1	5	0	0	0	2	1	2	2	1	4	2	1	0	0	1	1	3	3	1	1	1	1	80	20	28	16	16	4	4	4	4	3.5	12	3
27	1	68	2	26.67	3	180	86.4	2	2	3	0	1	0	2	3	3	2	1	1	1	1	1	1	0	2	2	2	6.33333	2	6.25	6.5	60	15	21	12	12	3.5	3	3	3	3	23	2
28	2	69	2	21.56	2	160	55.2	2	2	3	1	0	0	2	3	3	2	1	4	3	1	1	1	0	2	2	2	6	2	6	6	60	15	21	12	12	4	4	4	4	4	25	2
29	2	75	2	15.63	1	160	40	2	1	5	0	1	0	2	3	3	2	1	5	3	1	0	0	0	1	5	3	2.66667	1	2	4	50	10	20	12	8	1	1.5	1	1	1	4	3
30	2	83	2	18.73	2	155	45	4	1	4	0	1	0	2	3	3	2	2	2	3	1	1	0	1	5	1	2	6.66667	2	5	10	67	20	25	12	10	4.5	2	4	3	4	15	2
31	1	56	1	23.18	2	170	67	2	1	3	0	1	0	2	3	3	2	1	4	3	1	1	0	0	3	0	1	8.16667	3	8	8.5	60	15	21	12	12	4	4	4	4	3	23	2
32	1	55	1	16.68	1	174	50.5	2	1	2	0	1	0	2	2	2	2	2	4	1	1	1	0	0	1	3	3	5.33333	2	5.25	5.5	46	12	17	8	9	3	2.5	3	2.33	2.5	21	2
33	2	67	2	20.91	2	158	52.2	2	1	5	0	0	1	2	3	3	2	1	2	1	1	1	0	0	1	3	3	3.66667	1	3.5	4	59	15	20	12	12	2.5	2.5	4	2.67	2.5	10	3
34	2	72	2	19.72	2	156	48	2	1	2	1	0	0	2	3	3	2	2	4	1	2	1	0	0	1	5	3	5.66667	2	5.5	6	50	13	19	10	8	4	4	3.5	3	3.5	15	2
35	1	59	1	21.15	2	178	67	2	2	1	1	0	0	2	2	2	2	1	3	3	1	0	1	0	1	2	2	6.66667	2	10	0	57	13	23	12	9	5	4.5	5	5	3	12	3
36	1	50	1	23.66	2	172	70	2	2	1	1	0	0	2	1	3	2	1	2	2	1	1	1	0	2	3	3	10	3	10	10	80	20	28	16	16	4	3	4	4	4	4	3
37	1	36	1	20.39	2	165	55.5	2	3	2	1	0	0	2	2	2	2	1	2	3	1	1	0	0	2	4	3	5.66667	2	5.5	6	80	20	28	16	16	4	3	4	4	3	5	3
38	1	37	1	26.26	3	165	71.5	1	2	5	1	0	0	2	1	3	2	1	5	3	1	1	0	1	1	2	2	1	1	1	1	53	16	13	15	9	4	2	2.5	3.67	4	19	2
39	2	27	1	19.89	2	156	48.4	1	3	1	0	0	0	2	3	3	2	1	1	2	2	1	1	0	2	2	2	3.66667	1	2.5	6	57	18	21	12	6	3.5	1	3.5	2.33	4.5	4	3
40	2	41	1	20.31	2	150	45.7	3	2	2	0	1	0	2	3	3	2	1	4	3	1	1	0	0	3	0	1	6	2	6	6	60	15	21	12	12	3.5	4	4	4	2	23	2
41	1	65	2	19.61	2	172	58	2	1	3	1	0	0	2	2	2	2	1	3	1	1	1	1	0	1	4	3	4.5	1	4.5	4.5	48	12	16	10	10	3	3	3	2.33	2	24	2
42	2	46	1	17.43	1	158	43.5	2	2	3	0	1	1	2	3	3	2	1	4	3	1	1	0	0	3	0	1	6.16667	2	6.25	6	60	15	21	12	12	4	4	4	4	3.5	22	2
43	1	58	1	30.12	4	168	85	2	2	5	0	1	0	2	3	3	2	2	1	1	3	1	1	0	1	2	2	5.16667	2	6.25	3	63	15	24	12	12	4	4.5	4.5	3.33	3.5	11	3
44	2	49	1	18.83	2	158	47	2	2	3	0	1	0	2	3	3	2	1	4	3	1	1	0	0	3	0	1	8	3	8	8	60	15	21	12	12	4	4	4	4	3	28	1
45	2	28	1	20.2	2	157	49.8	2	1	3	0	1	0	2	3	2	2	1	1	2	2	1	0	0	1	2	2	5.66667	2	6.5	4	37	10	17	6	4	3.5	1	3	3.33	4.5	5	3
46	1	59	1	25.15	3	157	62	1	2	5	0	1	0	2	2	2	2	1	3	2	1	1	1	1	1	4	3	2.5	1	2.5	2.5	64	19	24	13	8	3	2	4	2	2	6	3
47	1	63	2	22.49	2	170	65	2	1	5	0	0	1	2	3	2	2	2	3	2	2	1	0	0	5	3	3	9.66667	3	10	9	62	15	23	12	12	3	4	4	3	4	4	3
48	2	61	2	23.05	2	160	59	2	1	2	1	0	0	2	3	3	2	1	2	3	1	1	1	0	1	3	3	5	2	5	5	60	15	21	12	12	3.5	3.5	4	2.33	3.5	22	2
49	1	54	1	23.52	2	163	62.5	2	1	3	0	1	0	2	3	2	2	1	4	3	1	1	0	0	5	1	2	5.66667	2	5.75	5.5	59	15	20	12	12	4	5	4	3.67	4	23	2
50	2	32	1	17.22	1	158	43	2	1	5	0	1	1	1	3	3	2	1	4	1	1	0	0	0	1	0	1	4.83333	1	5.25	4	63	15	21	13	14	4.5	4.5	4.5	4.67	3	19	2
51	2	55	1	20.96	2	156	51	2	2	2	0	0	1	2	3	3	2	1	5	3	1	0	0	0	1	5	3	8.83333	3	9	8.5	60	15	21	12	12	4.5	4.5	5	4.67	5	21	2
52	1	64	2	22.18	2	168	62.6	2	2	3	1	0	0	2	3	3	2	1	3	3	1	1	1	0	5	0	1	9.33333	3	9	10	77	19	26	16	16	3.5	4	4	3.67	4	20	2
53	2	71	2	16.02	1	157	39.5	2	1	5	1	0	0	2	3	3	2	1	3	3	1	1	1	0	1	4	3	0	1	0	0	41	10	15	8	8	2	2	2	2	2	23	2
54	2	56	1	26.05	3	160	66.7	2	1	5	0	1	0	1	3	3	2	1	4	1	1	1	0	0	1	0	1	10	3	10	10	40	10	14	8	8	2.5	2.5	3	2.67	2.5	22	2
55	1	58	1	24.07	3	180	78	2	1	3	0	0	0	2	2	2	2	2	1	2	3	1	0	0	1	5	3	10	3	10	10	62	18	24	11	9	4	5	4	3.67	4	21	2
56	1	60	2	19.57	2	178	62	2	2	2	0	0	0	2	2	3	2	1	2	3	1	1	1	0	5	1	2	9.5	3	9.25	10	40	10	14	8	8	4	4	4	4	4	22	2
57	1	40	1	24.21	3	176	75	3	1	5	0	0	1	2	3	3	2	1	2	2	1	0	1	0	2	2	2	6.66667	2	6.5	7	44	11	17	8	8	2.5	3.5	4	4	4.5	13	3
58	2	45	1	18.54	2	173	55.5	2	3	4	1	0	0	2	3	3	1	1	3	2	1	1	0	1	5	2	2	5.33333	2	4	8	57	15	19	12	11	4.5	2	3.5	2.67	2.5	28	1
59	1	39	1	19.05	2	162	50	1	1	5	0	0	0	1	2	3	2	2	1	3	2	1	0	0	2	4	3	10	3	10	10	52	11	18	11	12	1.5	3.5	2.5	2	2	24	2
60	1	79	2	25.99	3	175	79.6	2	2	4	1	0	0	2	2	3	2	1	2	3	1	1	0	0	1	1	2	9.66667	3	10	9	74	20	27	14	13	4	4	4	4	3	33	1
61	1	62	2	18.42	1	172	54.5	2	2	2	0	1	0	2	3	1	2	1	3	1	1	1	0	0	1	5	3	8.33333	3	8	9	78	20	26	16	16	4	4	4	4	4	21	2
62	1	37	1	29.76	4	170	86	2	3	4	1	0	0	2	2	2	1	1	1	2	1	1	0	0	5	1	2	10	3	10	10	80	20	28	16	16	5	5	5	5	3	33	1
63	2	33	1	19.88	2	157	49	2	3	4	1	0	0	2	3	3	1	1	3	3	1	1	0	0	4	0	1	2.83333	1	2.75	3	40	10	14	8	8	4	4	4	4	4	23	2
64	2	28	1	19.53	2	160	50	1	1	1	0	1	1	1	3	3	2	1	5	1	1	0	0	0	1	1	2	5.83333	2	6	5.5	56	11	21	12	12	3	4	3	3.33	2	16	2
65	2	33	1	22.89	2	155	55	2	3	2	0	1	0	2	3	3	2	1	3	2	1	1	0	0	1	1	2	10	3	10	10	74	20	27	14	13	4	4	4	4	4	23	2
66	2	36	1	19.23	2	158	48	2	3	5	0	1	0	2	3	3	2	1	1	3	1	0	0	0	1	1	2	7	3	7.25	6.5	62	17	21	12	12	3	4.5	4	3.67	3	6	3
67	1	41	1	20.39	2	165	55.5	2	2	2	0	1	1	2	3	3	2	1	2	2	1	0	0	0	5	0	1	5.16667	2	4.5	6.5	48	12	14	13	9	4	2	4	2.67	2	14	2
68	1	41	1	20.24	2	177	63.4	3	2	5	0	1	1	1	3	2	2	1	2	3	1	1	0	0	1	0	1	2.83333	1	3	2.5	57	14	20	12	11	3.5	4	3.5	3.33	2	16	2
69	2	78	2	17.48	1	155	42	2	1	1	0	1	1	2	3	3	2	1	3	1	1	1	0	1	1	3	3	10	3	10	10	80	20	28	16	16	4.5	5	5	4.67	4.5	21	2
70	2	77	2	19.15	2	155	46	4	1	1	0	1	0	2	3	2	2	2	3	3	1	1	0	1	1	5	3	1.33333	1	1	2	36	10	13	8	5	2	2.5	2.5	2.33	2.5	21	2
71	2	48	1	25.89	3	156	63	2	1	1	0	0	1	2	3	2	2	1	4	3	1	1	1	1	5	3	3	2	1	2	2	68	20	22	13	13	3	3	3	3	3	8	3
72	1	76	2	17.3	1	170	50	2	1	5	0	1	0	4	2	2	2	2	1	1	3	0	0	0	1	3	3	10	3	10	10	77	20	28	13	16	5	5	5	5	4	18	2
73	1	53	1	29.75	4	165	81	2	1	3	0	1	0	1	1	3	2	1	1	1	3	0	0	0	2	1	2	5.16667	2	5	5.5	28	9	7	6	6	3.5	3	3.5	3.33	4	9	3
74	2	53	1	29.3	4	160	75	2	1	5	0	0	1	4	3	3	2	1	3	1	2	1	1	1	1	4	3	3	1	3.25	2.5	76	19	26	15	16	3	3.5	5	3.33	3.5	16	2
75	1	79	2	23.81	2	166	65.6	4	1	5	0	0	0	2	2	2	2	1	1	1	2	1	1	1	1	3	3	3	1	4	1	37	10	16	4	7	4.5	4	4	3.67	4.5	10	3
76	2	62	2	23.05	2	160	59	2	1	1	0	0	1	2	3	3	2	1	4	1	3	1	0	0	2	0	1	10	3	10	10	78	20	28	14	16	5	5	5	5	5	19	2
77	1	41	1	22.32	2	168	63	2	3	4	1	0	0	2	3	2	1	2	1	1	3	1	0	0	2	2	2	7.66667	3	6.5	10	78	20	28	14	16	4.5	4	4.5	2	5	24	2
78	2	66	2	20.06	2	155	48.2	2	1	3	0	1	0	2	3	3	2	1	3	2	1	1	1	0	5	2	2	8.66667	3	8.5	9	60	15	21	12	12	4	4	4	2	3	21	2
79	1	38	1	16.54	1	179	53	2	2	2	0	1	0	2	2	2	1	2	3	2	1	1	0	1	2	2	2	6	2	6	6	50	13	18	9	10	3	3	3	3	3	22	2
80	2	42	1	21.49	2	163	57.1	2	3	4	1	0	0	2	3	2	1	1	4	3	1	1	0	0	5	0	1	8.33333	3	8	9	58	14	21	13	10	4	4	4	3.67	2	7	3
81	1	74	2	27.29	3	159	69	2	2	3	1	0	0	2	2	2	2	1	1	2	1	1	0	1	1	2	2	6.16667	2	6.25	6	50	12	17	11	10	2	3	2.5	2	3	22	2
82	1	61	2	21.29	2	160	54.5	2	1	2	0	1	0	2	2	1	2	1	4	3	1	1	0	0	1	3	3	7	3	7.25	6.5	60	15	21	12	12	2.5	4	2.5	2.67	2	23	2
83	2	59	1	27.51	3	164	74	2	1	1	0	1	0	2	3	3	2	1	3	3	1	1	0	0	5	2	2	8.66667	3	9	8	57	13	20	12	12	4	3.5	3.5	3.33	3	19	2
84	2	29	1	17.69	1	163	47	1	3	5	0	1	0	2	3	3	2	1	4	2	1	0	1	0	5	4	3	9.16667	3	9.5	8.5	70	20	27	11	12	3.5	3.5	5	4	3.5	5	3
85	2	80	2	17.67	1	156	43	4	1	4	0	1	0	3	3	3	2	2	2	2	3	0	1	1	1	5	3	3.16667	1	2.5	4.5	48	10	19	9	10	2.5	3.5	2.5	2.33	2.5	18	2
86	2	29	1	18.36	1	160	47	2	3	2	0	1	1	2	3	3	2	1	2	2	1	1	0	0	1	0	1	1.5	1	1.25	2	20	5	7	4	4	3	3	3	3	3	24	2
87	1	31	1	16.81	1	173	50.3	3	2	5	0	1	0	2	3	3	2	1	2	2	1	1	0	0	1	0	1	2	1	2	2	57	18	23	8	8	3	2	4	2	3	19	2
88	2	73	2	24.02	3	167	67	2	1	2	0	1	0	2	3	3	2	1	2	2	1	1	1	0	1	2	2	1.66667	1	2	1	57	15	20	12	10	1	1.5	1	1.67	1	21	2
89	2	41	1	28.06	4	172	83	2	1	5	1	0	1	2	2	3	2	1	2	2	1	1	0	0	1	2	2	5.33333	2	5.25	5.5	80	20	28	16	16	3	3.5	3	3	3	17	2
90	2	66	2	22.83	2	158	57	2	1	4	0	1	0	2	3	3	2	1	2	3	3	1	0	0	1	2	2	5	2	5	5	38	9	15	6	8	3.5	2.5	3.5	3	4	19	2
91	2	62	2	22.43	2	158	56	2	2	5	0	1	0	2	3	3	2	1	3	3	1	1	0	0	5	0	1	8.33333	3	8.25	8.5	57	14	21	10	12	3	4	4	2	2	21	2
92	2	60	2	21.7	2	153	50.8	2	1	1	0	1	0	2	3	3	2	1	3	2	1	0	0	0	5	0	1	6.33333	2	7.5	4	51	14	17	9	11	4.5	4.5	4	4	1.5	14	2
93	1	57	1	25.59	3	163	68	2	1	1	0	1	0	2	1	3	2	1	2	2	1	1	0	0	5	3	3	7.66667	3	7.5	8	63	17	23	11	12	4.5	4.5	4	4.33	3	21	2
94	1	52	1	19.24	2	170	55.6	2	1	5	0	1	1	2	2	3	2	1	3	3	1	1	0	1	1	3	3	5.66667	2	5.75	5.5	52	15	18	9	10	2	1	2.5	1.33	2	13	3
95	1	70	2	25.71	3	165	70	2	2	4	1	0	0	2	3	3	2	1	2	3	1	1	1	1	5	2	2	7.16667	3	7.25	7	50	12	17	11	10	3.5	3.5	3.5	3.33	3.5	22	2
96	2	62	2	26.84	3	158	67	2	2	5	1	0	0	2	3	2	2	2	4	3	1	1	0	0	4	2	2	6.5	2	6.5	6.5	56	15	21	10	10	5	5	5	3.67	5	9	3
97	1	22	1	17.72	1	168	50	1	2	3	0	1	1	2	3	3	2	1	2	2	1	1	0	0	1	1	2	6.33333	2	6	7	80	20	28	16	16	5	5	5	5	5	15	2
98	1	52	1	25.61	3	170	74	2	2	3	1	0	0	2	2	2	1	1	2	3	2	0	0	0	5	0	1	6.83333	2	6.75	7	60	15	21	12	12	4	4.5	4	4	2	22	2
99	2	47	1	25.24	3	158	63	2	1	5	1	0	1	2	3	3	2	1	5	3	1	1	0	0	5	1	2	7	3	7	7	71	18	27	14	12	4	3	3	4	4.5	9	3
100	2	47	1	17.81	1	165	48.5	2	2	2	1	0	0	2	3	3	2	1	3	2	1	1	0	1	5	1	2	4	1	3.25	5.5	69	19	24	13	13	3.5	3	3	3	5	7	3
101	1	43	1	17.72	1	168	50	3	3	2	1	0	0	2	1	2	2	1	5	2	1	1	0	0	1	1	2	1	1	1	1	47	9	15	11	12	3	3.5	3.5	3	2	21	2
102	2	81	2	19.14	2	160	49	2	1	2	0	1	0	2	3	3	2	1	3	1	3	0	0	0	1	5	3	4.5	1	4.5	4.5	38	8	14	8	8	2.5	3.5	2.5	2.33	3.5	22	2
103	2	76	2	23.73	2	155	57	2	1	4	0	1	0	2	3	3	2	1	2	2	1	0	0	1	1	5	3	10	3	10	10	40	10	14	8	8	2	2	3.5	2	3	23	2
104	1	68	2	20.76	2	170	60	2	1	3	0	1	0	2	2	2	2	1	1	2	1	1	1	0	1	0	1	7.83333	3	8	7.5	69	19	25	12	13	2	4.5	4	2.67	2	21	2
105	1	63	2	20.57	2	165	56	2	1	2	0	1	0	2	3	3	2	1	2	1	1	0	0	1	1	0	1	7.5	3	6.75	9	60	15	21	12	12	4	3.5	4	3	2.5	23	2
106	2	61	2	18.21	1	168	51.4	2	1	2	0	1	0	2	3	3	2	1	1	2	1	1	0	0	1	1	2	8.83333	3	9	8.5	58	15	21	11	11	1	1	1.5	2.33	1.5	22	2
107	2	70	2	22.85	2	155	54.9	4	1	4	0	1	0	2	3	3	2	1	2	2	3	1	0	0	1	5	3	3.16667	1	3.25	3	41	14	13	8	6	2	1	1.5	1	1	24	2
108	1	59	1	23.67	2	178	75	2	2	2	0	1	0	2	3	3	2	1	2	3	1	1	0	0	2	0	1	6.66667	2	6.75	6.5	74	18	26	15	15	2.5	2.5	1	1.67	2	26	1
109	1	55	1	23.74	2	168	67	2	2	2	0	1	0	2	2	2	2	1	1	3	1	1	0	0	3	0	1	8.16667	3	8	8.5	80	20	28	16	16	4	4	4	4	4	23	2
110	1	58	1	25.01	3	165	68.1	2	2	4	0	1	0	2	2	2	2	2	2	2	3	1	1	1	1	5	3	3.5	1	3.5	3.5	45	12	16	9	8	2	1.5	2	1.67	3	22	2
111	2	74	2	23.09	2	160	59.1	2	1	4	0	1	0	2	3	3	2	2	3	2	2	0	1	1	1	5	3	2.66667	1	2.5	3	54	14	18	11	11	2	2	2	2.33	1.5	23	2
112	2	81	2	32.38	4	156	78.8	4	1	4	0	1	0	2	3	3	2	1	2	2	3	0	1	0	1	5	3	2.83333	1	3	2.5	47	12	17	9	9	2	2	2	1.67	1	21	2
113	2	52	1	16.62	1	158	41.5	2	2	3	1	0	0	2	3	3	2	1	2	2	1	1	0	0	5	0	1	8.33333	3	8.25	8.5	54	13	21	9	11	4	4	4	3	2	22	2
114	1	44	1	24.11	3	181	79	2	2	3	1	0	1	2	2	2	1	1	2	2	2	1	1	0	4	0	1	5.66667	2	5.5	6	48	14	18	8	8	1.5	1.5	1	1.33	1.5	21	2
115	1	60	2	18.42	1	168	52	2	2	2	1	0	0	2	3	2	2	1	4	3	1	1	0	1	5	3	3	7.66667	3	7.5	8	53	13	19	10	11	4	4	4	4	4	19	2
116	2	37	1	19.42	2	l55	50	2	1	5	0	0	1	1	3	2	2	2	4	3	1	1	0	0	1	4	3	5	2	5.25	4.5	60	15	21	12	12	2.5	4	2.5	3.33	3.5	21	2
117	1	68	2	20.07	2	170	58	2	1	4	0	1	0	2	3	3	2	2	1	2	1	0	0	0	1	1	2	7.5	3	7.75	7	40	10	14	8	8	1.5	1	1.5	1.33	1	23	2
118	2	68	2	23.2	2	160	59.4	4	1	1	0	1	0	1	3	3	2	1	4	3	1	1	0	1	1	3	3	4.5	1	4.25	5	40	10	14	8	8	2.5	3	4	1.33	3.5	18	2
119	1	40	1	26.68	3	170	77.1	1	1	4	0	1	1	2	3	3	2	1	3	2	1	1	0	1	1	0	1	7.83333	3	8	7.5	40	10	14	8	8	1.5	1	1	1.33	1	23	2
120	1	51	1	22.6	2	176	70	2	1	4	0	1	0	2	1	1	2	1	4	3	1	1	1	1	1	0	1	8	3	8	8	40	10	14	8	8	3	3	3	3	3	23	2
121	1	42	1	18.73	2	165	51	2	1	5	0	0	1	2	1	2	2	1	3	3	1	1	0	0	4	3	3	0	1	0	0	56	17	21	9	9	4	2	4	3	3	16	2
122	2	47	1	16.23	1	155	39	2	3	4	1	0	0	2	3	2	2	1	2	1	1	1	0	0	5	0	1	8.16667	3	7.5	9.5	58	17	23	9	9	4	3	4	3	2.5	38	1
123	2	85	2	22.77	2	154	54	4	1	2	1	0	0	1	3	3	2	1	3	2	1	1	0	1	1	4	3	2.16667	1	2.25	2	40	11	19	4	6	3	4	4	2.67	4	16	2
124	2	67	2	25.16	3	158	62.8	3	1	5	0	1	0	2	3	2	2	2	1	2	1	1	1	1	2	4	3	2.66667	1	3	2	50	14	20	10	6	4.5	3.5	5	3.33	4.5	7	3
125	2	65	2	22.86	2	162	60	2	1	3	0	1	0	2	3	3	2	2	2	3	3	1	0	0	1	0	1	4.83333	1	4.75	5	56	14	21	10	11	3	2.5	3.5	3	3	11	3
126	1	80	2	24.68	3	165	67.2	2	2	4	1	0	0	2	3	3	2	1	3	2	1	1	0	0	1	0	1	5.16667	2	5.25	5	57	15	20	10	12	3.5	2	3	3	3	21	2
127	1	59	1	23.66	2	172	70	2	1	3	1	0	0	2	3	2	1	1	1	2	1	1	0	0	1	0	1	6	2	6	6	56	13	19	12	12	4	4	4	4	4	25	2
128	1	73	2	27.9	3	178	88.4	2	1	2	0	1	0	2	2	2	2	1	2	2	1	1	0	1	5	0	1	6.66667	2	7.5	5	60	15	21	12	12	4	4	4	3	3.5	22	2
129	2	65	2	22.72	2	157	56	2	2	4	1	0	0	2	3	3	2	1	1	3	1	1	0	0	1	0	1	9.33333	3	9.5	9	80	20	28	16	16	4	4	4	4	4	21	2
130	2	65	2	16.38	1	162	43	4	2	4	1	0	0	1	3	3	2	1	4	2	1	1	0	1	1	0	1	10	3	10	10	63	17	22	12	12	4	4	4	3.33	4	21	2
131	2	64	2	14.57	1	160	37.3	2	1	4	0	1	0	2	3	3	2	1	3	2	1	0	1	0	1	5	3	2.83333	1	3	2.5	47	12	17	9	9	3	3	2.5	2.33	2	22	2
132	2	56	1	18.76	2	172	55.5	2	1	4	1	0	0	2	3	3	2	1	3	2	1	0	0	1	2	0	1	6.5	2	6.25	7	40	10	14	8	8	4	4	4	4	4	26	1
133	2	61	2	25.62	3	168	72.3	2	1	3	1	0	0	2	3	2	2	2	4	2	1	1	0	0	1	5	3	5.16667	2	5.25	5	53	12	20	11	10	4	4	4	4	4	21	2
134	2	56	1	25.47	3	160	65.2	4	1	4	0	1	0	2	3	3	2	1	1	2	3	1	0	1	2	3	3	6.33333	2	7	5	60	15	21	12	12	2.5	4	4	2.67	3	22	2
135	1	70	2	26.78	3	175	82	2	1	4	0	1	0	2	3	3	2	1	3	2	1	0	0	0	2	0	1	6	2	6	6	40	10	14	8	8	3	3	3	3	3	22	2
136	2	54	1	22.04	2	165	60	2	1	5	0	1	0	2	3	3	2	2	5	3	1	1	0	1	1	4	3	6.33333	2	6.5	6	57	14	19	12	12	2.5	3.5	3.5	3.33	3	21	2
137	1	61	2	25.01	3	165	68.1	2	1	4	1	0	0	2	1	2	2	1	3	2	1	0	1	1	1	3	3	3.16667	1	3.25	3	48	12	15	10	11	3.5	3	3.5	2.67	3	26	1
138	1	61	2	20.62	2	172	61	2	2	4	0	1	0	2	2	2	1	1	1	1	1	1	0	0	2	0	1	9.16667	3	9.25	9	80	20	28	16	16	5	5	5	5	3	21	2
139	1	67	2	21.16	2	167	59	2	1	2	1	0	0	2	2	2	2	1	4	2	1	1	1	1	4	1	2	3.33333	1	3.5	3	60	15	21	12	12	4.5	4	4	2.67	2	22	2
140	2	71	2	19.91	2	163	52.9	2	1	3	0	1	0	2	3	3	2	2	4	2	1	1	1	0	3	3	3	6.33333	2	6.75	5.5	52	13	18	10	11	4	3.5	3.5	3.33	3.5	22	2
141	2	76	2	29.69	4	150	66.8	2	1	4	1	0	0	2	3	3	2	1	1	2	3	1	1	0	1	4	3	2.83333	1	2.25	4	52	12	17	11	12	4	2	4	3	4.5	22	2
142	1	25	1	27.64	3	168	78	1	1	2	0	1	0	1	1	2	2	1	1	2	1	1	0	0	5	1	2	10	3	10	10	45	13	18	8	6	3.5	4.5	4.5	3	2.5	8	3
143	1	42	1	21.22	2	175	65	3	3	3	1	0	0	2	2	2	2	1	4	2	1	1	1	0	5	3	3	4.83333	1	4	6.5	65	20	22	10	13	5	5	5	5	3	18	2
144	2	61	2	23.59	2	160	60.4	2	1	2	1	0	0	2	3	3	2	2	2	2	1	1	0	0	5	1	2	5.5	2	4	8.5	51	12	19	10	10	3	1	1	2	1	25	2
145	1	80	2	21.63	2	158	54	2	1	2	0	1	0	2	1	1	2	1	1	2	1	1	0	0	1	4	3	4.33333	1	4.5	4	45	13	20	6	6	3.5	4	4	3	3.5	31	1
146	2	52	1	24.64	3	158	61.5	2	2	2	0	1	0	2	3	3	2	1	2	3	1	1	0	1	4	4	3	8	3	8	8	48	13	16	10	9	3	3.5	3.5	4	3.5	23	2
147	1	28	1	16.54	1	179	53	1	3	2	0	1	0	2	3	3	2	1	3	2	1	1	0	0	1	0	1	5	2	5	5	40	10	14	8	8	3	3	3	3	3	23	2
148	1	49	1	22.49	2	170	65	2	1	5	0	1	0	2	3	3	2	1	4	3	1	1	0	0	1	2	2	7.5	3	7.5	7.5	80	20	28	16	16	4	2	4.5	2.33	3.5	20	2
149	1	82	2	17.1	1	171	50	2	1	2	0	1	0	2	3	2	2	1	2	2	1	1	0	0	1	0	1	4.16667	1	4.25	4	60	15	21	12	12	3	3	3	3	3	22	2
150	1	53	1	28.15	4	180	91.2	3	3	2	1	0	0	2	3	2	2	1	3	2	1	1	0	0	5	0	1	3.16667	1	2.5	4.5	48	14	17	7	10	4	3	4	3.67	2.5	22	2
151	1	47	1	31.55	4	165	85.9	3	1	2	0	1	0	2	3	3	2	1	2	2	1	0	1	0	1	0	1	4.16667	1	4	4.5	60	15	21	12	12	3	3	3	3	3	21	2
152	2	57	1	27.06	3	155	65	1	2	2	1	0	0	1	3	3	2	1	3	2	1	1	1	1	1	3	3	8.33333	3	8.25	8.5	43	12	15	8	8	4	4.5	4	3.67	4.5	10	3
153	1	88	2	21.49	2	165	58.5	2	1	3	0	1	0	2	3	3	2	1	2	2	1	1	0	0	1	0	1	4	1	4	4	52	15	20	9	8	3.5	3	3	3	3	22	2
154	2	82	2	16.82	1	158	42	2	1	2	1	0	0	2	3	3	2	2	3	1	3	1	0	1	1	2	2	7.5	3	7.75	7	60	15	21	12	12	4	4	4	4	4	21	2
155	2	75	2	20.81	2	155	50	2	2	3	0	1	0	2	3	3	2	1	2	1	1	1	1	0	1	0	1	3.66667	1	3.5	4	51	12	19	11	9	3	3	3	3	3	23	2
156	1	54	1	20.94	2	169	59.8	2	1	2	0	1	0	2	3	3	2	1	3	2	2	0	1	0	2	0	1	3.66667	1	2.75	5.5	60	15	21	12	12	3	3	3	3	3	21	2
157	1	74	2	22.86	2	175	70	2	1	3	1	0	0	2	2	2	2	1	1	2	1	0	0	0	1	4	3	7.83333	3	8	7.5	80	20	28	16	16	4	4	4	4	4	22	2
158	1	49	1	20.31	2	160	52	2	1	3	0	1	1	2	3	3	2	1	4	3	1	0	0	0	5	0	1	9.16667	3	8.75	10	50	12	18	11	9	4	3	4.5	4	3.5	7	3
159	2	56	1	24.52	3	158	61.2	2	1	2	0	1	1	2	3	3	2	1	2	1	3	1	1	0	2	0	1	3.33333	1	3.25	3.5	50	11	18	9	12	4	4	4	4	4	23	2
160	1	74	2	21.45	2	170	62	2	2	3	1	0	0	2	2	2	2	1	3	2	3	0	0	1	1	3	3	7.83333	3	8.25	7	52	13	17	12	10	3	1.5	4	3	2.5	21	2
161	2	41	1	22.07	2	160	56.5	2	2	2	1	1	0	2	3	3	1	1	2	2	2	1	1	0	2	0	1	3.5	1	3.75	3	60	15	21	12	12	4	4	4	4	4	22	2
162	2	73	2	23.71	2	163	63	2	1	3	0	1	0	2	3	3	2	2	2	2	1	1	0	0	1	1	2	8.33333	3	8.25	8.5	54	12	20	11	11	4	3	4	3.67	3.5	20	2
163	2	36	1	20.12	2	160	51.5	2	1	2	0	0	1	2	3	3	2	1	4	3	2	1	0	0	5	0	1	3.66667	1	3.75	3.5	60	15	21	12	12	3.5	4	3.5	2.67	2	10	3
164	2	89	2	26	3	158	64.9	2	3	4	1	0	0	2	3	3	2	2	3	2	3	1	1	0	1	3	3	2.66667	1	1.5	5	67	20	22	11	14	3	2.5	4	2.33	4	37	1
165	2	85	2	30.4	4	150	68.4	2	1	2	0	1	0	2	3	3	2	1	2	1	2	1	0	0	2	0	1	3.5	1	3.5	3.5	52	11	17	12	12	3	3	3	3	3	22	2
166	1	66	2	22.49	2	170	65	2	2	3	1	0	0	2	3	3	2	1	2	2	1	1	1	0	1	5	3	8.16667	3	8	8.5	80	20	28	16	16	3	3.5	3.5	3	3	17	2
167	2	64	2	21.23	2	155	51	2	1	3	1	0	0	2	3	3	2	1	4	3	3	1	0	1	5	2	2	7.83333	3	7.75	8	72	18	28	12	14	4	3	3	3.33	4	18	2
168	1	76	2	30.45	4	165	82.9	2	1	2	0	1	0	2	3	3	2	1	2	2	2	1	1	0	1	0	1	3.5	1	3.75	3	60	15	21	12	12	4	4	4	4	4	23	2
169	1	83	2	25.7	3	160	65.8	2	1	2	0	1	0	2	3	3	2	1	2	2	2	1	1	0	2	0	1	2.33333	1	2.25	2.5	60	15	21	12	12	4	4	4	4	4	22	2
170	2	74	2	17.55	1	156	42.7	2	1	4	1	0	0	2	3	3	2	1	4	3	1	1	0	0	5	1	2	5.16667	2	5.5	4.5	54	13	19	11	11	3.5	3.5	4	3	3	23	2
171	2	34	1	22.38	2	161	58	2	1	3	0	1	0	2	3	3	2	1	3	3	1	1	0	0	2	0	1	8.16667	3	8.25	8	73	19	26	15	13	3.5	3	4	3.67	4	20	2
172	2	66	2	19.95	2	158	49.8	1	1	2	0	1	0	2	3	3	2	1	2	2	1	1	1	0	1	0	1	3	1	3	3	60	15	21	12	12	4	3.5	3.5	3.67	4	21	2
173	1	75	2	24.91	3	170	72	2	1	2	1	0	0	2	2	2	2	1	2	2	1	1	0	0	1	5	3	8.66667	3	8.5	9	72	20	27	13	12	4	4	4	4	4	21	2
174	2	70	2	27.64	3	158	69	2	1	2	0	1	0	2	3	3	2	1	3	2	1	1	1	0	1	2	2	5.66667	2	5.5	6	49	12	17	9	11	3.5	3	2	2.33	3	19	2
175	1	52	1	22.76	2	161	59	2	1	2	0	1	0	2	3	3	2	1	2	2	2	1	1	0	2	0	1	2.83333	1	2.75	3	60	15	21	12	12	4	3.5	3.5	3.33	3	22	2
176	2	74	2	28.65	4	165	78	2	1	3	0	1	0	2	3	3	2	1	2	2	3	1	1	1	1	1	2	7.66667	3	8	7	65	16	21	15	13	3	4.5	3.5	3.67	2.5	22	2
177	1	40	1	38.58	4	180	125	1	1	3	0	1	0	2	2	2	2	1	3	2	1	1	0	0	4	2	2	5.33333	2	5	6	77	20	28	15	14	4	3.5	4	3.33	3	21	2
178	1	57	1	23.04	2	178	73	2	2	4	1	0	0	2	3	2	1	1	4	2	1	1	0	0	5	0	1	7.83333	3	8.5	6.5	75	19	26	16	14	4	3	3.5	4	3	22	2
179	2	72	2	30.63	4	161	79.4	2	3	4	1	0	0	2	3	3	2	1	1	2	1	1	0	0	1	3	3	3.5	1	3.25	4	76	20	27	16	13	5	5	5	5	5	24	2
180	2	67	2	24.76	3	159	62.6	2	1	2	1	0	0	2	3	3	2	1	2	2	1	1	1	0	3	0	1	2.83333	1	2.75	3	53	13	19	10	11	3.5	3	3.5	3.33	3.5	20	2
181	2	60	2	20.4	2	155	49	2	2	2	0	1	0	2	3	3	2	1	4	3	1	1	1	0	5	3	3	8.16667	3	8	8.5	50	13	16	11	10	3.5	4	3.5	4	4	25	2
182	1	55	1	23.78	2	174	72	2	2	4	1	0	0	2	2	3	2	1	2	2	1	1	1	0	1	3	3	6.66667	2	6.75	6.5	53	13	20	11	9	4	3.5	4	2.67	2	14	2
183	1	74	2	21.8	2	170	63	2	1	4	0	1	0	2	2	2	2	1	3	2	1	1	1	0	5	0	1	7.16667	3	6.75	8	56	13	19	12	12	3	3	3	3	3	22	2
184	2	47	1	18.2	1	159	46	2	2	2	1	0	0	2	3	3	2	1	1	2	1	1	1	0	2	2	2	5.66667	2	6	5	48	13	18	8	9	2	3	2.5	2	3	24	2
185	1	86	2	25.48	3	166	70.2	2	2	4	1	0	0	2	3	1	2	1	2	2	1	0	1	0	1	5	3	3.33333	1	2.5	5	75	18	27	15	15	2	4.5	3.5	2.33	4	21	2
186	1	45	1	16.65	1	175	51	2	2	4	1	0	0	2	3	3	1	1	4	1	1	1	0	0	5	0	1	8.5	3	8.5	8.5	53	13	18	11	11	3.5	3	3.5	3.67	4	20	2
187	1	65	2	25.01	3	172	74	2	2	3	1	0	0	2	3	2	2	2	1	2	3	1	1	1	1	5	3	6.33333	2	6	7	52	12	18	10	12	2	1	2	1.67	3	21	2
188	1	31	1	25.38	3	183	85	2	3	4	1	0	0	2	3	3	1	1	2	2	1	1	0	0	5	1	2	8	3	8	8	60	15	21	12	12	4	4.5	4	4	3.5	22	2
189	1	60	2	24.45	3	168	69	2	2	4	1	0	0	2	3	3	2	2	4	2	1	1	1	0	1	3	3	4.5	1	4.5	4.5	72	18	25	14	15	4	3.5	3.5	3.67	3.5	21	2
190	1	60	2	28.41	4	178	90	2	2	2	1	0	0	2	3	3	2	1	2	2	1	1	0	1	1	2	2	5.33333	2	5.5	5	45	13	14	10	8	3	2	2.5	2.33	3.5	21	2
191	1	61	2	24.49	3	175	75	2	1	3	1	0	0	2	1	1	2	2	4	2	1	1	1	1	1	4	3	8.16667	3	7.75	9	52	13	19	10	10	2.5	3	3	3	2	22	2
192	1	63	2	20.89	2	172	61.8	2	2	2	1	0	0	2	3	3	1	1	2	2	1	1	0	1	2	1	2	8.66667	3	8.5	9	53	13	18	11	11	3	3.5	4	3.67	3.5	21	2
193	2	47	1	22.17	2	153	51.9	2	1	1	0	0	1	1	3	3	2	1	4	3	1	1	0	0	2	0	1	4.33333	1	4.5	4	53	15	17	11	10	4	3	3.5	3	3	17	2
194	2	61	2	22.25	2	170	64.3	2	2	4	0	1	0	2	3	3	2	1	5	3	1	1	0	0	5	0	1	6.5	2	6.5	6.5	52	15	20	9	8	3.5	4	3.5	3.67	2.5	22	2
195	2	53	1	25.4	3	157	62.6	2	2	4	1	0	0	2	3	3	2	2	1	2	1	1	0	0	5	0	1	8	3	8.5	7	63	15	22	13	13	3.5	3	4	2.67	2.5	22	2
196	2	77	2	26.95	3	163	71.6	2	2	4	0	1	0	2	3	3	2	1	2	2	1	1	1	0	2	3	3	2.5	1	2.25	3	66	14	25	14	13	2	3	3.5	3.67	3.5	24	2
197	2	42	1	21.1	2	157	52	2	1	3	0	1	1	2	3	3	2	1	2	2	1	1	0	1	1	2	2	7.5	3	8	6.5	51	13	18	11	9	1	5	3.5	3.33	4.5	21	2
198	1	69	2	25.01	3	172	74	2	2	3	1	0	0	2	2	2	2	1	1	3	1	1	1	0	1	4	3	5.83333	2	5.75	6	45	11	16	10	8	2	3	2.5	2.33	2	22	2
199	2	70	2	20.12	2	160	51.5	2	1	2	1	0	0	3	3	3	2	1	2	2	3	1	0	1	1	5	3	7.66667	3	7.75	7.5	60	15	21	12	12	3.5	3.5	3	3.33	3.5	19	2
200	1	59	1	22.99	2	165	62.6	2	3	4	1	0	0	2	2	2	1	1	5	2	1	1	0	0	2	0	1	8	3	8	8	55	14	19	12	10	4	3	4	3	2	24	2
201	1	58	1	21.97	2	172	65	2	2	3	0	1	1	3	2	1	2	1	4	2	1	1	0	1	5	1	2	6.16667	2	7.25	4	67	15	23	14	15	4	3.5	3.5	2.67	3	20	2
202	2	83	2	22.42	2	152	51.8	2	1	4	0	1	0	2	3	3	2	1	4	3	1	1	1	0	1	4	3	6	2	6	6	30	11	11	4	4	3	3	2.5	3.33	3	28	1
203	2	68	2	25.51	3	160	65.3	2	1	3	1	0	0	2	3	3	2	1	3	3	1	0	0	0	1	5	3	8	3	8	8	72	20	27	13	12	4	2.5	2	2	2.5	18	2
204	1	31	1	19.13	2	168	54	1	3	2	1	0	0	2	3	3	2	1	2	2	1	1	0	1	1	3	3	6.16667	2	6.5	5.5	64	16	23	14	11	2.5	2	2	2	4	24	2
205	2	79	2	21.85	2	165	59.5	2	2	4	0	1	0	2	3	3	2	1	4	2	3	1	1	0	1	3	3	5.16667	2	5	5.5	76	18	26	16	16	4.5	4	3	3.67	3	24	2
206	1	50	1	23.67	2	178	75	2	3	4	1	0	0	2	3	1	1	1	2	3	1	1	1	1	1	1	2	7.33333	3	7	8	51	11	19	10	11	5	4.5	4.5	4.33	3	19	2
207	2	53	1	21.22	2	162	55.7	2	2	4	0	1	0	2	3	3	2	1	4	3	1	1	0	0	5	0	1	8.5	3	8.5	8.5	74	19	26	14	15	3.5	3	3.5	3.67	3	23	2
208	2	84	2	19.53	2	160	50	2	1	2	1	0	0	2	3	3	2	1	2	1	1	1	0	0	1	5	3	8.66667	3	8.75	8.5	59	14	21	12	12	3	3.5	3.5	3.33	3.5	17	2
209	1	61	2	25.39	3	160	65	2	2	2	1	0	0	2	2	2	2	1	2	2	1	1	1	0	1	3	3	5.83333	2	5.75	6	56	14	22	9	11	2.5	2	3.5	2.33	2.5	22	2
210	2	30	1	25	3	160	64	1	1	1	0	1	1	2	3	3	2	1	4	3	1	1	0	0	5	0	1	8.5	3	9	7.5	69	18	25	13	13	4	3	3.5	4	3	23	2
211	1	69	2	19.9	2	170	57.5	2	1	2	1	0	0	2	2	2	2	1	2	2	1	1	0	0	1	5	3	8.66667	3	8.75	8.5	72	20	27	13	12	3.5	3	3.5	3.33	3	15	2
212	2	66	2	16.8	1	160	43	2	1	1	0	1	0	1	3	3	2	1	2	1	1	1	0	0	5	0	1	8.83333	3	8.75	9	68	17	23	14	14	4.5	4	5	4.33	4.5	20	2
213	1	43	1	27.68	3	170	80	2	1	4	0	1	0	2	3	3	2	1	3	2	1	1	1	0	2	0	1	7	3	6.75	7.5	56	13	20	11	12	3	3	3.5	3.33	3	23	2
214	2	60	2	17.21	1	159	43.5	2	1	4	0	1	0	2	3	3	2	1	5	1	1	1	0	0	1	0	1	6.16667	2	6.25	6	60	15	21	12	12	4	4	4	3.67	3	22	2
215	2	45	1	22.77	2	165	62	2	2	4	1	0	0	2	3	3	1	1	5	3	1	1	0	1	5	0	1	8.66667	3	8.75	8.5	78	19	27	16	16	4	3.5	4	4.67	4.5	20	2
216	2	49	1	18.51	2	165	50.4	2	2	3	1	0	0	2	3	3	2	2	4	2	1	1	1	0	1	2	2	6	2	6	6	60	15	21	12	12	4	3	2.5	3.33	3	21	2
217	2	33	1	14.82	1	158	37	2	2	2	0	1	1	2	3	3	2	1	2	2	1	1	0	0	2	4	3	6.83333	2	6.5	7.5	64	19	24	11	10	3.5	2	3	2	3.5	21	2
218	1	46	1	23.56	2	168	66.5	2	2	3	1	0	0	2	2	2	2	1	4	2	2	0	1	0	3	0	1	7	3	7	7	61	15	22	12	12	3	4	3.5	3.67	2	22	2
219	2	57	1	18.73	2	166	51.6	2	1	4	1	0	0	2	3	2	2	2	4	2	1	1	1	0	2	5	3	5.83333	2	5.75	6	61	15	25	10	11	4	4	4	4	4	21	2
220	2	57	1	23.18	2	170	67	2	2	3	1	0	0	2	2	2	1	1	4	2	1	1	1	0	5	4	3	5	2	5	5	60	15	21	12	12	4	4	4	4	4	21	2
221	2	68	2	23.44	2	160	60	2	2	4	1	0	0	2	3	3	2	2	2	2	1	1	1	1	5	0	1	8.83333	3	8.75	9	78	20	28	16	14	4.5	5	4	4	4.5	21	2
222	2	48	1	17.53	1	162	46	2	3	2	1	0	0	2	3	3	2	1	2	3	1	1	1	1	1	0	1	6.83333	2	6.75	7	58	16	21	11	10	4	3.5	3.5	2.33	4	21	2
223	1	60	2	25.39	3	160	65	2	2	3	1	0	0	2	3	3	1	1	2	2	1	1	0	0	3	0	1	8.33333	3	8.5	8	40	10	14	8	8	3	3	3	3	3	22	2
224	2	61	2	22.66	2	160	58	2	2	2	1	0	0	2	3	3	2	1	3	3	1	1	0	1	4	4	3	7.66667	3	8	7	54	13	18	11	12	4	3	4	4	4	19	2
225	1	71	2	22.77	2	165	62	2	1	2	0	1	0	2	2	2	2	1	2	3	1	1	1	1	1	3	3	7	3	6.75	7.5	53	14	18	11	10	3.5	3.5	3	2.67	3.5	22	2
226	1	38	1	21.94	2	170	63.4	2	2	2	0	1	0	2	3	3	1	1	2	2	2	1	1	0	2	0	1	3.66667	1	3.5	4	60	15	21	12	12	3.5	3.5	3	3.33	3.5	21	2
227	1	48	1	16.21	1	173	48.5	2	2	3	1	0	0	2	1	1	2	1	1	3	3	1	0	0	2	1	2	4.83333	1	4.75	5	57	15	21	11	10	3	3	2.5	2.33	2.5	26	1
228	1	65	2	23.94	2	171	70	2	3	3	1	0	0	2	2	2	2	1	1	2	1	1	0	1	1	3	3	6.83333	2	7	6.5	58	13	19	13	13	3	2.5	3	2	3.5	25	2
229	1	47	1	24.49	3	175	75	2	2	3	1	0	0	2	2	2	1	1	1	2	1	0	0	0	4	4	3	3.83333	1	4	3.5	40	10	14	8	8	4	3.5	3.5	3.67	3	23	2
230	1	25	1	26.2	3	178	83	1	3	3	0	1	0	2	3	2	2	1	1	2	1	1	0	0	2	1	2	5	2	4.75	5.5	63	16	26	11	10	4	2.5	4	3.67	2.5	16	2
231	1	79	2	30.07	4	173	90	2	2	4	0	1	0	2	2	2	2	1	4	2	1	0	1	0	1	3	3	4.83333	1	4.75	5	74	18	26	15	15	5	4	4	3	3	18	2
232	1	41	1	19.89	2	169	56.8	2	1	2	0	1	1	2	1	2	2	1	5	2	1	1	0	0	5	1	2	10	3	10	10	62	18	21	11	12	4	3.5	4	4	3	21	2
233	1	51	1	21.16	2	167	59	2	2	3	1	0	0	2	1	1	2	1	4	2	1	1	0	0	1	0	1	3.33333	1	3.5	3	60	15	21	12	12	3.5	3	4	4	3.5	21	2
234	1	54	1	22.07	2	160	56.5	2	3	2	1	0	0	1	1	2	2	1	4	2	1	1	0	1	1	1	2	2.83333	1	2.75	3	74	19	26	15	14	3.5	4	3.5	3.33	1.5	21	2
235	1	51	1	24.07	3	175	73.7	2	3	4	1	0	0	2	3	2	1	1	3	2	1	1	0	0	5	0	1	1.83333	1	2	1.5	60	15	21	12	12	4	4	4	4	3	21	2
236	2	62	2	21.02	2	155	50.5	2	1	1	0	1	0	2	3	3	2	1	2	2	1	1	0	1	5	2	2	5.16667	2	5.75	4	39	10	17	5	7	3.5	2	3.5	2	3.5	15	2
237	1	58	1	19.79	2	175	60.6	2	1	3	0	1	0	2	2	2	2	1	4	3	1	1	0	0	2	0	1	5.33333	2	4.75	6.5	60	15	21	12	12	3.5	3.5	3.5	3.33	3.5	21	2
238	1	67	2	29.29	4	178	92.8	2	1	4	1	0	0	2	2	2	2	1	3	2	1	0	1	1	5	2	2	3.33333	1	3.75	2.5	42	9	15	9	9	1	5	3.5	5	5	27	1
239	1	51	1	27.89	3	175	85.4	2	1	4	1	0	0	2	2	2	2	1	1	2	1	1	1	1	2	0	1	5.33333	2	5.25	5.5	60	15	21	12	12	3.5	3.5	4	3.67	4	21	2
240	2	58	1	39.45	4	156	96	2	2	4	1	0	0	2	3	3	2	1	4	2	1	1	1	0	2	2	2	8	3	7.75	8.5	60	15	21	12	12	4	4	4	4	2	21	2
241	2	44	1	23.88	2	165	65	2	2	3	1	0	0	2	3	3	1	2	4	2	1	1	1	0	1	5	3	5.16667	2	5	5.5	60	15	21	12	12	4	4	4	4	4	21	2
242	2	76	2	26.06	3	155	62.6	2	1	5	0	1	0	2	3	3	2	2	2	2	1	1	1	0	1	4	3	7.5	3	7.25	8	56	14	18	12	12	3.5	4	3.5	2	4	22	2
243	2	33	1	16.8	1	160	43	3	1	2	0	0	1	2	3	3	2	1	4	3	1	1	0	0	1	1	2	5.16667	2	5.75	4	70	19	25	14	12	3.5	4	4	3	4	8	3
244	2	89	2	21.2	2	171	62	2	2	3	0	1	0	2	2	2	2	2	4	2	1	1	1	0	3	5	3	5	2	4.5	6	60	15	21	12	12	2	2	2	2	2	21	2
245	2	82	2	20.75	2	165	56.5	2	1	3	1	0	0	2	3	3	2	2	4	2	2	1	0	1	1	5	3	6.5	2	6.25	7	60	15	21	12	12	2	2	2	2	2	21	2
246	2	38	1	20.58	2	162	54	2	1	5	0	0	1	4	3	3	2	1	4	2	1	0	1	0	3	3	3	3.5	1	3.5	3.5	58	15	20	13	10	5	3	5	2.33	5	18	2
247	1	40	1	20.76	2	170	60	1	2	5	0	1	0	4	3	3	2	1	3	2	1	0	0	0	1	0	1	6.16667	2	6	6.5	40	10	14	8	8	5	5	5	5	5	22	2
248	2	84	2	24.84	3	163	66	2	1	2	1	0	0	2	3	3	2	1	1	2	3	1	0	0	1	5	3	8.83333	3	9	8.5	60	16	22	10	12	3	3	3	3	3	15	2
249	1	52	1	20	2	170	57.8	2	2	4	1	0	0	2	3	3	1	1	3	2	1	1	0	0	5	1	2	8.33333	3	8.25	8.5	72	20	24	15	13	4.5	5	4.5	4.67	1.5	23	2
250	1	68	2	24.91	3	175	76.3	2	1	3	1	0	0	2	3	3	2	1	3	2	1	1	0	0	1	2	2	5.33333	2	5	6	76	18	26	16	16	3.5	5	4	4	3.5	24	2
251	1	39	1	22.28	2	179	71.4	2	1	1	0	1	0	2	3	3	2	1	3	3	1	1	0	0	1	5	3	9	3	9	9	67	19	24	12	12	3	3	3	3	3	15	2
252	1	52	1	24.22	3	170	70	2	1	1	0	0	1	2	1	1	2	1	5	2	1	0	1	0	5	1	2	8.83333	3	8.75	9	79	19	28	16	16	5	5	5	5	1.5	30	1
253	1	47	1	20.76	2	170	60	2	2	1	0	0	0	2	1	1	2	1	3	3	1	1	1	0	5	1	2	8.83333	3	8.75	9	57	15	20	12	10	5	5	3	4	2	16	2
254	1	61	2	20.73	2	176	64.2	2	1	3	1	0	0	2	3	2	2	1	2	2	1	1	0	1	1	0	1	6.33333	2	6.5	6	74	18	27	15	14	3.5	4	4	3	3.5	22	2
255	2	41	1	18.36	1	160	47	2	2	2	1	0	0	2	3	3	2	1	4	2	1	1	0	0	5	0	1	6.16667	2	6.5	5.5	71	18	25	14	14	4	3.5	4	3.67	3.5	28	1
256	2	80	2	16.46	1	165	44.8	2	2	3	0	1	0	2	3	3	2	2	4	2	2	1	1	0	1	5	3	4	1	3.75	4.5	60	15	21	12	12	4	4	4	4	4	21	2
257	1	65	2	19.25	2	165	52.4	2	3	3	1	0	0	2	2	2	1	1	4	2	2	1	1	0	5	5	3	5.83333	2	5.75	6	60	15	21	12	12	4	4	4	4	4	21	2
258	1	74	2	22.49	2	170	65	2	1	3	1	0	1	2	2	2	2	2	3	1	3	1	1	0	1	3	3	9.16667	3	9.25	9	59	14	21	12	12	3.5	3	3	3	3	21	2
259	2	56	1	23.82	2	154	56.5	2	3	4	1	0	0	2	3	2	2	1	2	2	3	1	0	0	5	0	1	8.16667	3	8.25	8	66	19	23	12	12	5	4.5	4	4.33	3.5	26	1
260	1	69	2	21.94	2	178	69.5	2	2	4	1	0	0	2	2	2	2	1	3	2	1	1	1	0	1	0	1	5	2	5	5	60	15	21	12	12	4	3.5	4	3.33	3	21	2
261	1	77	2	21.18	2	170	61.2	2	2	4	1	0	0	2	2	2	2	1	3	2	1	0	0	0	5	0	1	9	3	9	9	62	12	28	12	10	4	4	4	3.33	2	40	1
262	1	58	1	31.27	4	172	92.5	2	1	3	0	1	0	2	2	2	1	1	3	2	2	1	1	0	5	5	3	5.83333	2	6.25	5	80	20	28	16	16	4	4	4	4	4	20	2
263	1	69	2	22.69	2	175	69.5	2	2	4	1	0	0	2	2	2	2	1	3	3	1	1	1	0	1	0	1	4.33333	1	4	5	60	15	21	12	12	4	3	4	3	3.5	21	2
264	1	76	2	21.97	2	172	65	2	2	3	1	0	0	2	3	3	2	2	4	2	2	1	1	0	5	5	3	5.33333	2	5.5	5	80	20	28	16	16	4	4	4	4	4	20	2
265	1	78	2	25.43	3	170	73.5	2	2	2	1	0	0	2	3	3	2	1	2	3	1	1	0	0	4	2	2	8.83333	3	8.75	9	52	12	19	11	10	3.5	4.5	4	4	3.5	21	2
266	1	73	2	22.85	2	163	60.7	2	1	3	1	0	0	2	2	2	2	1	3	2	1	1	1	0	1	0	1	5.16667	2	5.5	4.5	59	14	21	12	12	3.5	3	4	3.67	4	21	2
267	1	83	2	26.4	3	170	76.3	4	2	2	1	0	0	1	3	3	2	2	5	1	1	0	0	0	5	0	1	7.33333	3	7	8	55	16	18	12	9	4.5	4	4.5	4.33	3	21	2
268	1	57	1	25.76	3	175	78.9	2	1	4	0	0	1	2	1	3	1	1	2	1	1	0	1	0	2	0	1	6.5	2	6	7.5	55	13	18	12	12	3.5	4	4	4	4	26	1
269	2	56	1	24.14	3	155	58	2	1	3	1	0	0	2	3	3	2	1	4	2	3	1	0	0	1	1	2	8.5	3	8.25	9	80	20	28	16	16	5	5	5	5	3.5	24	2
270	2	44	1	18.03	1	164	48.5	2	2	2	1	0	0	2	3	3	2	1	4	2	1	0	0	0	1	0	1	5	2	5.75	3.5	40	13	12	11	4	4	3.5	4.5	3.33	2.5	15	2
271	2	49	1	19.76	2	165	53.8	2	1	2	0	1	0	2	3	3	2	1	4	3	1	1	0	0	1	0	1	6.33333	2	6.75	5.5	45	12	16	11	6	4	4	3.5	3	3	12	3
272	2	65	2	25	3	160	64	2	2	3	1	0	0	1	3	3	2	1	4	3	1	1	0	0	1	0	1	7.5	3	7.5	7.5	79	20	28	16	15	4.5	2.5	4	3.67	2.5	22	2
273	1	51	1	33.22	4	170	96	2	2	3	0	1	0	2	3	3	1	1	4	2	2	1	0	0	5	5	3	5.33333	2	4.75	6.5	60	15	21	12	12	4	4	4	4	4	21	2
274	2	71	2	27.48	3	163	73	2	1	4	1	0	0	2	3	3	2	1	3	2	2	1	1	1	1	3	3	3.83333	1	4	3.5	60	15	21	12	12	4	4	4	2.67	3.5	21	2
275	1	52	1	25.5	3	170	73.7	2	3	3	1	0	0	2	2	2	1	1	4	2	2	1	1	0	3	5	3	5.83333	2	5.75	6	80	20	28	16	16	4	4	4	4	4	20	2
276	2	52	1	19.28	2	165	52.5	2	2	3	1	0	0	2	3	3	2	1	3	1	1	1	0	1	2	0	1	8.66667	3	8.5	9	79	19	28	16	16	5	5	5	5	5	20	2
277	1	56	1	21.95	2	176	68	1	1	2	0	1	0	2	3	3	2	1	2	3	1	1	0	0	2	0	1	8.5	3	8.5	8.5	75	16	27	16	16	5	3	5	4.33	1.5	9	3
278	1	52	1	20.86	2	171	61	1	2	5	0	1	1	1	2	2	2	1	2	2	1	1	1	1	5	1	2	3.83333	1	3.25	5	56	17	24	6	9	3.5	2.5	4	3.67	2.5	11	3
279	1	34	1	24.07	3	180	78	2	1	2	0	0	1	2	1	3	2	1	1	2	1	1	0	1	2	3	3	1.33333	1	1.5	1	68	19	23	12	14	3.5	3.5	4	3.67	3.5	4	3
280	2	61	2	23.03	2	168	65	2	1	4	0	1	0	2	3	3	2	1	2	1	1	1	0	0	1	0	1	7	3	6.75	7.5	55	15	17	11	12	4	4	4	3.67	3.5	25	2
281	1	50	1	23.15	2	180	75	2	1	3	1	0	0	1	1	2	1	1	2	3	1	1	0	0	1	0	1	6.66667	2	6.5	7	52	15	18	9	10	3	4	3	2.67	3	26	1
282	1	63	2	30.86	4	160	79	2	1	4	1	0	0	2	2	2	2	1	3	2	1	1	1	0	2	2	2	8.5	3	8.5	8.5	58	18	22	6	12	4	4.5	4.5	3.67	3.5	29	1
283	1	72	2	21.89	2	173	65.5	2	2	2	1	0	0	2	2	2	2	2	2	2	1	1	1	1	1	3	3	6.66667	2	7	6	43	10	16	9	8	2.5	2.5	2	1.67	1.5	23	2
284	1	60	2	23.12	2	174	70	2	1	5	1	0	0	2	3	2	2	1	1	2	1	1	0	1	5	2	2	4.33333	1	4.25	4.5	47	13	17	8	9	4.5	3.5	3.5	3.33	4	23	2
285	2	46	1	18.8	2	153	44	2	1	2	0	0	1	2	3	3	2	2	5	2	1	1	0	0	1	4	3	7.5	3	7.5	7.5	43	10	15	9	9	3.5	4	3.5	3.67	4	23	2
286	1	61	2	22.73	2	170	65.7	2	1	3	0	1	0	2	2	2	2	1	4	2	1	1	0	0	1	0	1	8.5	3	8.5	8.5	40	10	14	8	8	4	4	4	4	4	22	2
287	1	80	2	16.9	1	165	46	2	1	2	1	0	0	1	3	3	2	2	4	1	1	1	0	1	1	5	3	8	3	8.25	7.5	59	14	21	12	12	4	1.5	3	3	3	23	2
288	2	61	2	23.06	2	167	64.3	2	2	2	1	0	0	2	3	3	2	1	3	1	1	1	1	0	1	3	3	3.33333	1	3.25	3.5	60	15	21	12	12	3.5	4	4	3	3.5	23	2
289	2	73	2	23.55	2	156	57.3	2	1	2	0	1	0	2	3	3	2	1	4	3	1	1	0	0	1	3	3	5.16667	2	5	5.5	40	10	14	8	8	3	3	3	3	3	22	2
290	2	55	1	16.99	1	160	43.5	3	1	1	1	0	0	2	3	3	2	2	3	2	3	1	1	1	1	4	3	3.66667	1	3.75	3.5	43	14	14	6	9	2	2.5	2.5	2	4.5	21	2
291	2	78	2	18.81	2	154	44.6	2	1	2	1	0	0	2	3	3	2	1	3	3	1	1	1	0	1	2	2	4.5	1	4.5	4.5	40	10	14	8	8	3	3	3	3	3	23	2
292	2	78	2	25.84	3	158	64.5	2	1	2	0	1	0	2	3	3	2	2	2	1	3	1	1	1	1	5	3	4.5	1	4.75	4	49	13	17	10	9	2.5	2	3.5	2	3.5	22	2
293	1	78	2	26.29	3	178	83.3	2	2	4	1	0	0	2	3	2	2	1	2	3	3	1	0	1	1	5	3	10	3	10	10	38	10	12	8	8	4.5	4	4	4	4	29	1
294	1	52	1	24.91	3	170	72	2	2	4	0	1	0	1	3	2	2	1	3	2	1	1	0	0	5	0	1	10	3	10	10	61	16	21	12	12	4	4	4	3.67	3	22	2
295	1	77	2	24.84	3	158	62	4	1	4	1	0	0	2	3	3	2	1	3	2	1	0	0	1	1	4	3	10	3	10	10	39	10	13	8	8	2.5	2.5	3	2.67	2.5	21	2
296	2	41	1	17.31	1	163	46	2	1	2	1	0	1	2	3	3	2	1	4	3	1	1	0	0	5	0	1	8.66667	3	8.5	9	60	15	21	12	12	4	4	4	4	2	24	2
297	1	74	2	24.22	3	170	70	2	1	3	1	0	0	2	3	2	2	1	2	2	1	1	1	0	1	2	2	8.16667	3	9	6.5	60	15	21	12	12	4	4	4	4	4	24	2
298	2	58	1	22.6	2	156	55	2	1	2	0	1	0	2	3	3	2	1	1	2	1	1	1	0	1	0	1	6.33333	2	6.5	6	41	10	15	8	8	4	4	4	4	4	25	2
299	1	70	2	25.27	3	165	68.8	2	1	3	0	1	0	2	2	2	2	1	2	3	1	0	0	1	5	0	1	8	3	7	10	61	13	27	12	9	4.5	2	5	2	2.5	15	2
300	2	64	2	23.52	2	163	62.5	2	1	1	0	1	0	2	2	2	2	1	4	2	1	1	1	1	1	5	3	9.66667	3	9.5	10	80	20	28	16	16	2.5	2.5	2.5	2.67	2.5	23	2
301	2	61	2	15.3	1	158	38.2	2	1	3	0	1	0	2	3	3	2	1	2	2	3	1	1	0	1	0	1	7.16667	3	6.5	8.5	60	15	21	12	12	3.5	3	4	3	4	21	2
302	1	53	1	30.37	4	175	93	2	2	3	1	0	0	2	2	2	1	1	3	2	2	0	0	0	5	5	3	5.33333	2	5.5	5	60	15	21	12	12	4	4	4	4	4	21	2
303	1	43	1	21.56	2	164	58	2	1	5	0	0	1	2	1	2	2	2	3	2	1	1	0	1	1	0	1	10	3	10	10	40	10	14	8	8	2	2	2	2	2	23	2
304	2	36	1	15.74	1	158	39.3	2	2	3	1	0	0	2	3	3	1	1	4	2	2	1	0	0	3	5	3	5.16667	2	5	5.5	60	15	21	12	12	4	4	4	4	4	21	2
305	2	57	1	24.02	3	155	57.7	2	2	3	1	0	0	2	3	3	1	1	4	2	2	0	1	0	3	5	3	5.66667	2	5.75	5.5	60	15	21	12	12	4	4	4	4	4	22	2
306	1	42	1	20.2	2	168	57	2	2	2	1	0	0	2	2	2	1	1	3	2	2	0	1	0	2	5	3	5	2	4.75	5.5	80	20	28	16	16	4	4	4	4	4	22	2
307	1	72	2	21.97	2	172	65	2	1	2	1	0	0	2	2	2	2	2	4	3	1	1	1	0	1	5	3	8.5	3	9	7.5	44	13	15	6	10	3.5	3.5	4	3.67	4	20	2
308	1	39	1	23.17	2	178	73.4	1	2	3	1	0	0	2	3	1	2	1	1	2	1	1	0	0	5	1	2	8.66667	3	9.5	7	52	13	17	11	11	3	5	5	5	3	22	2
309	2	77	2	16.64	1	165	45.3	2	1	1	1	0	0	2	2	2	2	2	3	2	1	0	1	0	3	5	3	5.83333	2	5.5	6.5	60	15	21	12	12	4	4	4	4	4	21	2
310	1	55	1	28.13	4	160	72	2	3	4	1	0	0	2	2	2	1	1	2	2	1	1	0	0	5	0	1	8	3	8	8	47	13	20	7	7	1	1.5	1	1.67	3	20	2
311	1	41	1	26.82	3	170	77.5	1	1	1	0	1	1	1	2	2	2	1	4	3	1	0	0	0	5	1	2	4.16667	1	3.5	5.5	42	11	15	8	8	2	2.5	2.5	3.67	2.5	23	2
312	1	67	2	22.2	2	175	68	4	1	2	0	1	0	2	2	2	2	1	3	1	1	1	1	1	1	0	1	9.16667	3	9.5	8.5	55	14	18	11	12	3	3	3	3	3	21	2
313	1	56	1	23.7	2	170	68.5	2	1	3	1	0	0	2	2	2	1	1	3	2	2	1	0	0	2	5	3	4.16667	1	4	4.5	60	15	21	12	12	3.5	3.5	4	3.67	3.5	21	2
314	1	72	2	27.64	3	168	78	2	1	2	0	1	0	2	1	1	2	1	3	3	1	1	1	0	1	5	3	9.83333	3	9.75	10	57	14	20	12	11	4	4	4	4	4	22	2
315	1	61	2	27.34	3	160	70	2	1	3	1	0	0	2	2	2	2	2	4	2	2	0	1	1	3	5	3	6.5	2	6.5	6.5	60	15	21	12	12	4	4	4	4	4	22	2
316	2	56	1	18.66	2	157	46	2	1	3	1	0	0	2	3	3	2	1	4	3	1	1	0	0	5	0	1	9.16667	3	9	9.5	77	20	28	16	13	5	4.5	5	4.67	2.5	31	1
317	1	43	1	20.94	2	165	57	2	2	3	0	1	0	2	2	2	1	2	4	2	2	1	0	0	2	5	3	5.16667	2	5.5	4.5	60	15	21	12	12	4	4	4	4	4	22	2
318	2	45	1	21.09	2	160	54	2	2	3	1	0	0	2	3	3	2	1	4	3	1	1	0	1	2	4	3	4.16667	1	4.25	4	47	12	18	8	9	4	3	3	2.33	3	28	1
319	2	56	1	17.85	1	157	44	2	1	2	0	1	0	2	3	3	2	1	4	3	1	1	0	1	1	0	1	6.33333	2	6.5	6	40	10	14	8	8	3	3	3	3	3	23	2
320	2	71	2	23.98	2	140	47	2	1	1	1	0	0	2	3	3	2	1	2	2	1	1	0	0	1	0	1	6.33333	2	6.25	6.5	44	12	16	8	8	3	3	3	3	3	22	2
321	1	73	2	17.51	1	174	53	2	2	4	1	0	0	2	2	2	2	2	4	3	1	1	0	1	5	4	3	7.5	3	7.25	8	52	12	19	11	10	3	3	3	2	2.5	21	2
322	2	52	1	24.65	3	156	60	2	2	3	1	0	0	2	3	3	2	1	3	2	1	1	0	0	5	0	1	8.83333	3	8.75	9	68	17	24	16	11	4.5	5	4.5	4.33	2	33	1
323	2	67	2	22.22	2	150	50	2	1	1	0	0	1	2	3	3	2	1	2	2	1	1	1	0	2	0	1	6.16667	2	6.25	6	44	10	17	9	8	3.5	3	3.5	3.33	3	22	2
324	2	78	2	26.84	3	158	67	2	1	2	0	1	0	2	3	3	2	1	2	3	1	1	0	0	2	0	1	6.83333	2	6.5	7.5	48	10	16	11	11	3	3	3	3	3	22	2
325	1	50	1	34.26	4	170	99	2	1	2	0	1	0	2	2	2	2	1	4	2	1	0	0	1	5	0	1	8.66667	3	9	8	78	20	26	16	16	5	5	4.5	4.33	3	22	2
326	1	66	2	23.29	2	173	69.7	2	1	3	0	1	0	2	3	2	2	1	2	2	1	1	1	0	5	0	1	6.16667	2	6.25	6	67	19	24	13	11	4	3.5	3.5	4	4	18	2
327	2	57	1	27.94	3	156	68	2	2	3	0	1	0	2	3	3	2	1	2	2	1	0	0	0	1	2	2	4	1	4	4	67	16	25	13	13	3.5	2	2.5	2.33	3	23	2
328	1	50	1	18.83	2	180	61	3	3	3	1	0	0	2	1	1	1	1	4	2	2	1	0	0	2	1	2	3.66667	1	4.75	1.5	56	18	15	13	10	4	3	4.5	3	4.5	23	2
329	1	76	2	22.49	2	170	65	2	2	2	1	0	0	2	3	3	2	2	4	2	1	1	0	1	1	5	3	4	1	4	4	40	10	14	8	8	3	3	3	3	3	22	2
330	1	44	1	31.18	4	168	88	2	2	2	1	0	0	2	2	2	1	1	1	2	1	1	1	1	1	2	2	6.83333	2	7.25	6	44	10	15	11	8	3	2	3	3	3	14	2
331	2	56	1	20.55	2	168	58	2	2	2	1	0	0	2	3	3	2	1	3	2	3	1	0	1	2	5	3	6	2	6	6	60	15	21	12	12	3	3	3	3	3	22	2
332	1	32	1	20.76	2	170	60	1	1	2	0	1	0	1	3	3	2	1	4	3	1	1	0	1	3	5	3	3.83333	1	3.75	4	40	10	14	8	8	3	3	3	3	3	23	2
333	1	52	1	19.1	2	165	52	2	2	3	0	1	0	2	3	3	2	1	4	2	1	1	0	1	2	0	1	7	3	7.25	6.5	40	10	14	8	8	3	3	3	3	3	22	2
334	1	70	2	24.98	3	165	68	2	1	2	0	1	0	2	3	3	2	1	3	2	1	1	0	1	1	5	3	6.33333	2	6.25	6.5	41	11	14	8	8	3	3	3	3	3	22	2
335	1	76	2	22.1	2	162	58	2	1	2	0	1	0	2	3	3	2	1	2	2	1	1	0	0	1	1	2	7	3	6.75	7.5	76	18	26	16	16	4.5	4	4	4.33	4	18	2
336	2	44	1	21.64	2	155	52	2	1	1	0	1	0	2	3	3	2	1	1	2	1	1	0	0	2	3	3	6.16667	2	6	6.5	40	10	14	8	8	4	4	4	4	4	22	2
337	1	52	1	20.02	2	165	54.5	2	2	3	1	0	0	2	3	2	1	1	4	3	1	1	0	0	1	0	1	8.66667	3	9	8	80	20	28	16	16	5	5	5	2	2	35	1
338	1	40	1	20.73	2	168	58.5	1	1	2	0	0	1	2	3	2	2	1	4	3	1	1	0	0	4	5	3	4.5	1	4.5	4.5	40	10	14	8	8	4	4	4	4	4	22	2
339	1	62	2	19.71	2	164	53	2	1	2	0	1	0	2	3	3	2	1	2	2	3	1	0	0	1	0	1	7.5	3	8.25	6	77	18	27	16	16	1.5	3.5	2	3	2	20	2
340	2	63	2	28.04	4	158	70	2	2	2	1	0	0	2	3	3	2	1	4	3	1	1	0	1	1	5	3	5.83333	2	6	5.5	60	15	21	12	12	3	3	3	3	3	22	2
341	1	68	2	24.98	3	165	68	2	1	2	0	1	0	2	3	3	2	1	4	2	1	0	0	1	1	3	3	7	3	7.25	6.5	70	18	24	14	14	5	4.5	5	1	1	21	2
342	2	18	1	18.75	2	160	48	1	2	5	0	1	0	2	3	3	2	1	2	2	1	0	1	0	1	0	1	7.5	3	7.5	7.5	40	10	14	8	8	3	3	3	3	3	22	2
343	2	74	2	33.33	4	150	75	2	1	3	0	1	0	2	3	3	2	2	2	1	3	0	0	1	1	3	3	5.66667	2	5.75	5.5	54	14	16	12	12	2.5	4	4.5	2	2.5	22	2
344	1	72	2	23.18	2	170	67	2	2	4	1	0	0	2	3	2	2	1	3	2	1	1	0	0	2	0	1	7.16667	3	7.75	6	79	19	28	16	16	4.5	4.5	4.5	4	2	32	1
345	1	67	2	22.65	2	172	67	2	2	3	1	0	0	2	2	2	2	2	4	2	1	1	1	0	1	2	2	8	3	7.5	9	50	12	17	11	10	2.5	2.5	2	2.33	2	23	2
346	2	68	2	19.61	2	153	45.9	2	1	1	0	1	0	1	3	3	2	2	2	3	3	0	1	0	1	2	2	7.33333	3	7.25	7.5	31	9	9	7	6	2	2	2	2	2	24	2
347	1	68	2	19.47	2	165	53	2	1	2	0	1	0	2	3	3	2	1	1	2	3	1	0	0	1	2	2	7.16667	3	6.75	8	30	7	10	7	6	2	3	2.5	2	3	24	2
348	1	69	2	21.14	2	170	61.1	2	1	3	0	1	0	2	3	2	2	1	4	2	1	1	0	0	2	1	2	8.16667	3	8.25	8	60	15	21	12	12	4.5	4.5	4	4.33	4	21	2
349	1	62	2	21.05	2	167	58.7	4	2	3	1	0	0	2	3	2	2	1	2	2	3	1	0	0	1	0	1	10	3	10	10	60	15	21	12	12	3	3	3.5	3	3	5	3
350	1	64	2	21.91	2	167	61.1	2	2	3	0	1	0	2	3	3	2	1	2	2	1	1	0	0	4	1	2	7.83333	3	8	7.5	63	15	22	12	14	4	4	4	4	4	22	2
351	2	71	2	36.49	4	158	91.1	4	1	4	1	0	0	2	3	3	2	1	2	2	3	1	0	1	1	1	2	10	3	10	10	40	10	14	8	8	3	3	3	3	3	23	2
352	1	67	2	22.35	2	170	64.6	2	2	3	1	0	0	2	3	3	2	1	3	2	1	1	0	0	5	0	1	8.66667	3	8.75	8.5	80	20	28	16	16	4	4	4	4	4	24	2
353	1	59	1	19.61	2	165	53.4	1	2	4	1	0	0	1	3	3	2	1	3	2	1	0	1	1	1	3	3	10	3	10	10	47	12	18	9	8	3	2.5	3	2.67	3.5	22	2
354	1	68	2	24.01	3	162	63	2	1	2	0	1	0	2	2	2	2	1	3	3	3	1	0	1	1	3	3	8	3	8	8	65	15	24	14	12	2	5	4.5	3	3	13	3
355	2	78	2	21.5	2	157	53	2	1	5	0	1	0	2	3	3	2	1	4	2	1	1	1	0	1	5	3	4.66667	1	4.5	5	40	10	14	8	8	3	3	3	3	3	22	2
356	2	68	2	22.03	2	158	55	2	1	1	0	1	0	2	3	3	2	2	4	3	1	1	0	0	1	0	1	7.5	3	7.25	8	78	20	26	16	16	4.5	4	4	3	3	20	2
357	1	70	2	21.61	2	168	61	2	2	4	0	0	1	2	3	3	2	1	4	2	1	1	0	0	4	0	1	8.33333	3	8	9	80	20	28	16	16	5	5	5	5	5	28	1
358	2	65	2	25.81	3	155	62	2	1	5	0	1	0	2	3	3	2	1	3	2	1	1	0	1	1	2	2	6.5	2	6.5	6.5	40	10	14	8	8	3	3	3	3	3	22	2
359	2	75	2	19.53	2	160	50	2	2	5	0	1	0	2	3	3	2	1	2	2	1	1	0	1	4	0	1	7.66667	3	7.75	7.5	79	19	28	16	16	4.5	2	4.5	2.67	3	20	2
360	1	38	1	24.91	3	170	72	2	2	2	0	1	0	2	3	3	2	1	4	3	1	1	0	1	1	3	3	6.16667	2	6.25	6	40	10	14	8	8	2.5	2	2.5	2.33	2	24	2
361	2	71	2	32.81	4	152	75.8	2	1	2	0	1	0	2	3	3	2	1	3	3	1	1	0	0	1	0	1	7.16667	3	7.75	6	79	19	28	16	16	4	4	4	3	3	20	2
362	2	76	2	22.94	2	159	58	2	1	4	0	1	0	2	3	3	1	1	3	1	1	1	0	0	1	1	2	6.16667	2	6.25	6	57	15	20	11	11	3	3	3	3	3	21	2
363	2	29	1	20.7	2	163	55	2	1	3	0	1	0	2	3	3	2	1	2	3	1	1	0	0	1	0	1	8.16667	3	8.5	7.5	77	20	25	16	16	5	3.5	5	3	5	21	2
364	2	53	1	23.99	2	168	67.7	2	2	3	1	0	0	2	3	3	2	1	3	2	1	1	0	0	4	0	1	9.33333	3	9.25	9.5	80	20	28	16	16	5	5	5	5	5	27	1
365	2	61	2	23.85	2	155	57.3	2	1	2	0	1	0	2	3	3	2	1	4	3	1	1	0	0	1	0	1	6.83333	2	7.25	6	80	20	28	16	16	3.5	5	2	2.67	3	20	2
366	1	52	1	24.77	3	174	75	2	1	2	0	1	0	2	3	3	2	1	4	2	1	1	0	0	4	5	3	6.16667	2	6.25	6	40	10	14	8	8	4	4	4	4	4	22	2
367	2	38	1	18.25	1	172	54	1	4	2	1	0	1	2	3	3	2	1	5	3	1	1	0	1	1	2	2	7.66667	3	8	7	78	20	28	16	14	3.5	2	4	2.33	4	12	3
368	1	63	2	27.78	3	179	89	2	3	4	1	0	0	2	1	1	2	2	2	2	1	1	1	0	1	5	3	7.5	3	8.25	6	51	12	18	10	11	4.5	5	5	4	2	23	2
369	1	25	1	22.6	2	176	70	1	1	2	0	1	0	2	3	3	2	1	1	3	1	1	0	0	4	0	1	6.33333	2	6.5	6	40	10	14	8	8	2	2	2	2	2	22	2
370	2	55	1	23.27	2	164	62.6	2	2	3	1	0	0	2	3	3	2	1	3	2	1	1	0	0	5	0	1	9.16667	3	9	9.5	80	20	28	16	16	4.5	4.5	4	4	3.5	27	1
371	1	72	2	25.4	3	168	71.7	2	2	3	1	0	0	2	3	3	2	1	3	2	1	1	0	0	5	0	1	8.66667	3	9	8	80	20	28	16	16	5	5	5	5	5	27	1
372	2	72	2	17.61	1	163	46.8	2	2	3	1	0	0	2	3	3	1	1	3	2	3	1	0	0	5	0	1	7.66667	3	8	7	78	20	28	14	16	5	5	5	5	5	16	2
373	1	57	1	23.41	2	175	71.7	2	1	3	1	0	0	2	3	3	2	1	3	3	1	1	0	0	5	0	1	8.33333	3	8.5	8	80	20	28	16	16	5	4.5	5	5	4.5	26	1
374	2	74	2	29.92	4	160	76.6	2	2	3	1	0	0	2	3	3	2	1	3	2	3	1	0	0	5	0	1	9.5	3	9.5	9.5	80	20	28	16	16	5	4	5	5	3.5	24	2
375	1	69	2	25.21	3	176	78.1	2	1	4	1	0	0	2	2	3	2	1	3	2	1	1	0	0	5	4	3	9.5	3	9.5	9.5	80	20	28	16	16	5	4	5	4.33	4	28	1
376	1	72	2	20.97	2	165	57.1	2	1	3	1	0	0	2	3	3	2	1	4	2	1	1	0	0	1	0	1	10	3	10	10	80	20	28	16	16	5	4	5	4.33	5	24	2
377	1	35	1	20.44	2	163	54.3	1	2	2	0	1	1	1	3	1	2	1	4	3	1	0	0	0	5	1	2	3.66667	1	2.5	6	60	19	17	13	11	3.5	3	3.5	2.33	4	12	3
378	2	34	1	20.51	2	160	52.5	1	3	1	0	1	0	1	3	3	2	1	4	3	1	1	0	0	5	0	1	3.5	1	3.75	3	41	11	15	8	7	2	2	3	2.33	4	4	3
379	1	73	2	17.36	1	168	49	2	1	2	0	1	0	2	3	2	2	1	4	2	1	1	0	1	1	0	1	7.16667	3	7.25	7	40	10	14	8	8	4	4	4	4	4	22	2
380	1	45	1	22.99	2	172	68	2	1	2	0	1	0	2	2	2	2	1	4	3	1	0	1	1	1	5	3	10	3	10	10	55	14	20	10	11	4	4	4	4	4	22	2
381	2	78	2	26.99	3	154	64	2	1	2	0	1	0	2	3	3	2	1	4	2	1	0	0	1	1	5	3	6.16667	2	6	6.5	40	10	14	8	8	3	3	3	3	3	22	2
382	2	66	2	19.28	2	165	52.5	2	1	1	0	1	0	2	2	2	2	1	1	2	1	0	1	1	1	3	3	9.83333	3	9.75	10	57	14	20	12	11	4	4	4	4	4	20	2
383	2	30	1	17.85	1	165	48.6	1	3	2	0	1	0	1	3	3	2	1	4	2	1	1	1	0	1	0	1	10	3	10	10	60	15	21	12	12	4	3.5	3.5	3.33	4	21	2
384	2	68	2	29.05	4	153	68	2	1	2	0	1	0	2	3	3	2	1	2	3	3	1	1	1	1	2	2	8.16667	3	8.75	7	50	13	18	9	10	2.5	3	3	2.67	3	22	2
385	2	33	1	18.03	1	163	47.9	2	2	2	0	1	0	2	3	3	2	1	3	2	1	1	0	0	4	0	1	6	2	5.75	6.5	40	10	14	8	8	4	4	4	4	4	22	2
386	1	52	1	17.99	1	170	52	2	1	2	0	1	0	2	3	3	2	1	4	1	1	1	0	1	1	0	1	10	3	10	10	49	13	16	9	11	3	3.5	3.5	3.33	3.5	22	2
387	2	80	2	22.95	2	158	57.3	2	1	2	1	0	0	2	3	3	2	1	1	3	1	1	1	1	1	2	2	7.83333	3	8.75	6	50	13	18	9	10	2	3	2.5	2	3	22	2
388	1	46	1	19.36	2	167	54	2	3	2	0	1	1	2	3	3	2	1	4	1	1	0	0	1	1	2	2	10	3	10	10	57	14	20	12	11	3.5	3	3	3	3	21	2
389	1	22	1	18.93	2	172	56	1	3	2	0	1	0	2	3	3	2	1	3	2	1	1	0	1	3	0	1	10	3	10	10	59	15	21	12	11	4	3.5	4	4	3.5	19	2
390	1	64	2	23.67	2	178	75	2	2	3	1	0	0	2	3	3	2	1	1	2	1	1	1	0	1	3	3	10	3	10	10	58	14	21	12	11	4	4	4	4	4	21	2
391	1	59	1	21.28	2	170	61.5	2	1	2	0	1	0	2	2	2	2	1	4	2	1	1	1	0	1	3	3	10	3	10	10	58	14	20	12	12	2.5	2	3	3	3	22	2
392	1	25	1	18.69	2	170	54	1	1	5	0	0	1	2	1	2	2	1	1	2	1	1	0	0	1	1	2	4.5	1	3.5	6.5	47	15	16	9	7	2.5	3	3.5	3	3	14	2
393	2	45	1	29.57	4	165	80.5	2	1	2	0	1	0	2	3	3	2	1	4	2	1	1	0	0	1	0	1	6.66667	2	6.75	6.5	40	10	14	8	8	4	4	4	4	4	22	2
394	2	59	1	22.05	2	167	61.5	2	1	2	0	1	0	2	2	2	1	1	4	2	1	1	0	0	1	5	3	9.83333	3	9.75	10	56	15	21	10	10	3.5	3.5	4	3.33	4	24	2
395	2	36	1	24.97	3	155	60	2	1	2	0	0	1	2	3	3	2	1	1	1	3	1	0	0	5	4	3	8.16667	3	8.25	8	58	17	21	10	10	2	2.5	3.5	3.67	2.5	11	3
396	2	58	1	16.62	1	168	46.9	2	1	2	0	1	0	2	3	3	2	1	1	2	1	1	0	0	1	0	1	5	2	5.25	4.5	40	10	14	8	8	4	4	4	4	4	22	2
397	1	87	2	22.04	2	165	60	2	1	2	1	0	0	2	2	2	2	1	2	3	3	1	0	1	4	1	2	7.83333	3	7.5	8.5	69	19	23	14	13	4.5	4	4	4.33	3.5	30	1
